# Supplementary material for: To See or Not to See: Do Front of Pack Nutrition Labels Affect Attention to Overall Nutrition Information?
Source: PLoS One. 2015 Oct 21;10(10):e0139732. doi: 10.1371/journal.pone.0139732 (PMC4619412; doi:10.1371/journal.pone.0139732)
Supplement: S1 File — (XLSX) [file pone.0139732.s001.xlsx]

## Sheet: DataSAS
Subject	Age	Gender	Set	Package	Product	Brand	Label	Health	Brand Name Zone Hits	Brand Name Zone TTFF	Brand Name Zone Total Time	Brand Name Zone Faceviews	Brand Name Zone Area	FOP Zone Hits	FOP Zone TTFF	FOP Zone Total Time	FOP Zone Faceviews	FOP Zone Area	NFP Hits	NFP TTFF	NFP Zone total Time	NFP Zone Faceviews	NFP Zone Area	Ingredients Hits	Ingredients TTFF	Ingredients Faceviews	Ingredients Total Time	Ingredients Zone Area	Back Zone Hits	Back Zone TTFF	Back Zone Faceviews	Back Zone Total Time	Back Zone Area	Total time in nutrition information	Time to first fixation on Nutrition Information	Face1	Face2	Face3	Face4	Face5	Face6	Face7	Face8	Ethnicity	Income	Income Range	Employ	Educ	Educ Range
1	23	Male	1	1	Crackers	Fish Eye	MTLF	Healthy	17	0.02	2.914	1	142.26	16	3.192	1.348	1	9.8	0		0	0	84.6	0	x	0	0	17.9	0	x	0	0	42.7	1.348	3.192	1	0	0	0	0	0	0	0	Asian	<20k	Under 20k	Student	PhD or MD	High School or More
1	23	Male	1	2	Cereal	Golden Harvest	NFP	Unhealthy	25	1.206	3.827	1	144.3	0	x	0	0	9.8	3	23.226	2.076	1	84.6	3	25.276	1	0.376	17.9	0	x	0	0	42.7	2.076	23.226	1	2	0	0	0	0	0	0	Asian	<20k	Under 20k	Student	PhD or MD	High School or More
1	23	Male	1	3	Crackers	Snappers	MTLF	Unhealthy	8	0.018	1.54	2	96.285	18	2.501	0.846	1	9.8	8	10.121	1.314	1	84.6	0	x	0	0	17.9	0	x	0	0	42.7	2.16	2.501	1	2	0	0	0	0	0	0	Asian	<20k	Under 20k	Student	PhD or MD	High School or More
1	23	Male	1	4	Crackers	Earls	NFP	Healthy	9	0.02	0.999	1	95.823	0	x	0	0	9.8	4	9.606	1.085	1	84.6	5	10.537	1	0.294	17.9	12	14.433	1	1.35	42.7	1.085	9.606	1	2	3	0	0	0	0	0	Asian	<20k	Under 20k	Student	PhD or MD	High School or More
1	23	Male	1	5	Cereal	Bran Blast	MTLF	Healthy	7	0.26	1.063	1	108.116	17	2.418	0.883	1	9.8	4	13.988	0.013	1	84.6	0	x	0	0	17.9	10	19.398	1	0.765	42.7	0.896	2.418	1	4	2	3	0	0	0	0	Asian	<20k	Under 20k	Student	PhD or MD	High School or More
1	23	Male	1	6	Crackers	Marvel	NFP	Unhealthy	20	0.4	2.254	1	124.945	0	x	0	0	9.8	5	14.61	1.152	1	84.6	12	12.2	1	1.018	17.9	1	18.64	1	0.495	42.7	1.152	14.61	1	2	3	0	0	0	0	0	Asian	<20k	Under 20k	Student	PhD or MD	High School or More
1	23	Male	1	7	Cereal	Spyros	MTLF	Unhealthy	20	0.053	1.498	1	149.6	19	5.513	1.67	1	9.8	2	12.583	0.256	1	84.6	1	11.843	1	0.739	17.9	11	15.553	1	0.953	42.7	1.926	5.513	1	2	3	0	0	0	0	0	Asian	<20k	Under 20k	Student	PhD or MD	High School or More
1	23	Male	1	8	Cereal	Sunrise	NFP	Healthy	16	0.413	0.578	1	97.08	0	x	0	0	9.8	4	6.443	2.235	2	84.6	4	7.933	1	0.275	17.9	13	11.933	1	1.755	42.7	2.235	6.443	1	2	3	2	0	0	0	0	Asian	<20k	Under 20k	Student	PhD or MD	High School or More
2	28	Male	2	1	Crackers	Marvel	NFP	Healthy	5	0.018	1.571	2	124.945	0	x	0	0	9.8	8	9.485	6.337	1	84.6	0	x	0	0	17.9	0	x	0	0	42.7	6.337	9.485	1	2	0	0	0	0	0	0	Asian	<20k	Under 20k	Student	PhD or MD	High School or More
2	28	Male	2	2	Cereal	Spyros	NFP	Unhealthy	8	0.002	3.729	2	149.6	0	x	0	0	9.8	5	15.435	5.703	3	84.6	1	5.184	1	0.334	17.9	0	x	0	0	42.7	5.703	15.435	1	2	1	3	2	0	0	0	Asian	<20k	Under 20k	Student	PhD or MD	High School or More
2	28	Male	2	3	Cereal	Sunrise	MTLF	Healthy	7	0.418	2.679	2	97.08	1	16.602	0.05	1	9.8	3	7.718	2.766	1	84.6	1	10.384	1	0.252	17.9	0	x	0	0	42.7	2.816	7.718	1	2	1	0	0	0	0	0	Asian	<20k	Under 20k	Student	PhD or MD	High School or More
2	28	Male	2	4	Crackers	Earls	MTLF	Unhealthy	8	0.002	2.919	2	95.823	3	2.317	0.103	1	9.8	3	10.601	3.119	1	84.6	0	x	0	0	17.9	0	x	0	0	42.7	3.222	2.317	1	2	0	0	0	0	0	0	Asian	<20k	Under 20k	Student	PhD or MD	High School or More
2	28	Male	2	5	Crackers	Snappers	MTLF	Healthy	10	1.048	0.929	1	96.285	4	0.548	0.617	2	9.8	6	6.648	1.616	2	84.6	0	x	0	0	17.9	0	x	0	0	42.7	2.233	0.548	1	2	1	3	1	2	0	0	Asian	<20k	Under 20k	Student	PhD or MD	High School or More
2	28	Male	2	6	Crackers	Fish Eye	NFP	Unhealthy	10	0.005	4.146	2	142.26	0	x	0	0	9.8	2	11.215	0.483	1	84.6	0	x	0	0	17.9	0	x	0	0	42.7	0.483	11.215	1	2	1	3	5	1	0	0	Asian	<20k	Under 20k	Student	PhD or MD	High School or More
2	28	Male	2	7	Cereal	Bran Blast	NFP	Healthy	6	0.051	1.501	1	108.116	0	x	0	0	9.8	1	14.521	2.699	1	84.6	0	x	0	0	17.9	0	x	0	0	42.7	2.699	14.521	1	2	1	0	0	0	0	0	Asian	<20k	Under 20k	Student	PhD or MD	High School or More
2	28	Male	2	8	Cereal	Golden Harvest	MTLF	Unhealthy	5	1.271	1.263	1	144.3	5	0.041	0.15	1	9.8	1	13.601	2.066	1	84.6	0	x	0	0	17.9	0	x	0	0	42.7	2.216	0.041	1	2	0	0	0	0	0	0	Asian	<20k	Under 20k	Student	PhD or MD	High School or More
4	29	Male	4	1	Cereal	Spyros	NFP	Healthy	5	0.003	0.882	1	149.6	0	x	0	0	9.8	13	7.385	8.003	1	84.6	2	8.969	1	0.33	17.9	0	x	0	0	42.7	8.003	7.385	1	2	0	0	0	0	0	0	Asian	<20k	Under 20k	Student	PhD or MD	High School or More
4	29	Male	4	2	Crackers	Earls	MTLF	Healthy	11	0.002	2.13	1	95.823	2	3.951	0.186	1	9.8	2	17.436	2.015	1	84.6	0	x	0	0	17.9	0	x	0	0	42.7	2.201	3.951	1	3	2	1	0	0	0	0	Asian	<20k	Under 20k	Student	PhD or MD	High School or More
4	29	Male	4	3	Cereal	Golden Harvest	MTLF	Healthy	4	0.118	1.315	1	144.3	0	x	0	0	9.8	4	9.769	8.565	1	84.6	0	x	0	0	17.9	0	x	0	0	42.7	8.565	9.769	1	2	0	0	0	0	0	0	Asian	<20k	Under 20k	Student	PhD or MD	High School or More
4	29	Male	4	4	Crackers	Fish Eye	NFP	Healthy	5	2.918	2.188	2	142.26	0	x	0	0	9.8	4	6.502	4.265	1	84.6	0	x	0	0	17.9	0	x	0	0	42.7	4.265	6.502	1	2	1	0	0	0	0	0	Asian	<20k	Under 20k	Student	PhD or MD	High School or More
4	29	Male	4	5	Crackers	Marvel	MTLF	Unhealthy	8	0.003	1.901	2	124.945	4	1.735	0.017	1	9.8	1	15.151	1.783	1	84.6	0	x	0	0	17.9	0	x	0	0	42.7	1.8	1.735	1	2	1	0	0	0	0	0	Asian	<20k	Under 20k	Student	PhD or MD	High School or More
4	29	Male	4	6	Cereal	Sunrise	NFP	Unhealthy	8	0.102	1.881	1	97.08	0	x	0	0	9.8	3	3.502	11.185	1	84.6	0	x	0	0	17.9	0	x	0	0	42.7	11.185	3.502	1	2	1	0	0	0	0	0	Asian	<20k	Under 20k	Student	PhD or MD	High School or More
4	29	Male	4	7	Crackers	Snappers	NFP	Unhealthy	5	0.018	6.004	2	96.285	0	x	0	0	9.8	2	6.051	5.096	2	84.6	0	x	0	0	17.9	0	x	0	0	42.7	5.096	6.051	1	2	1	2	0	0	0	0	Asian	<20k	Under 20k	Student	PhD or MD	High School or More
4	29	Male	4	8	Cereal	Bran Blast	MTLF	Unhealthy	23	0.675	2.689	1	108.116	3	9.442	0.284	1	9.8	3	12.093	2.284	1	84.6	0	x	0	0	17.9	0	x	0	0	42.7	2.568	9.442	1	2	0	0	0	0	0	0	Asian	<20k	Under 20k	Student	PhD or MD	High School or More
5	26	Female	4	1	Cereal	Sunrise	NFP	Unhealthy	3	0.019	2.682	1	97.08	0	x	0	0	9.8	2	12.847	9.505	1	84.6	0	x	0	0	17.9	0	x	0	0	42.7	9.505	12.847	1	2	0	0	0	0	0	0	Asian	20 k - 50 k	Over 20k	Student	PhD or MD	High School or More
5	26	Female	4	2	Cereal	Spyros	NFP	Healthy	2	1.551	3.257	1	149.6	0	x	0	0	9.8	4	9.502	7.707	1	84.6	1	16.31	1	0.344	17.9	0	x	0	0	42.7	7.707	9.502	1	2	1	0	0	0	0	0	Asian	20 k - 50 k	Over 20k	Student	PhD or MD	High School or More
5	26	Female	4	3	Crackers	Marvel	MTLF	Unhealthy	1	4.447	4.689	1	124.945	3	1.792	2.276	1	9.8	3	13.019	7.389	1	84.6	1	20.122	1	0.759	17.9	0	x	0	0	42.7	9.665	1.792	1	2	0	0	0	0	0	0	Asian	20 k - 50 k	Over 20k	Student	PhD or MD	High School or More
5	26	Female	4	4	Cereal	Golden Harvest	MTLF	Healthy	4	1	1.622	2	144.3	2	5.655	1.807	1	9.8	2	18.014	2.881	1	84.6	0	x	0	0	17.9	0	x	0	0	42.7	4.688	5.655	1	3	1	2	0	0	0	0	Asian	20 k - 50 k	Over 20k	Student	PhD or MD	High School or More
5	26	Female	4	5	Crackers	Fish Eye	NFP	Healthy	4	2.517	0.655	1	142.26	0	x	0	0	9.8	2	8.876	9.339	1	84.6	1	14.862	1	0.517	17.9	0	x	0	0	42.7	9.339	8.876	1	2	0	0	0	0	0	0	Asian	20 k - 50 k	Over 20k	Student	PhD or MD	High School or More
5	26	Female	4	6	Crackers	Earls	MTLF	Healthy	2	0.088	0.813	2	95.823	1	2.38	3.081	1	9.8	2	9.481	7.475	1	84.6	0	x	0	0	17.9	0	x	0	0	42.7	10.556	2.38	1	2	1	0	0	0	0	0	Asian	20 k - 50 k	Over 20k	Student	PhD or MD	High School or More
5	26	Female	4	7	Crackers	Snappers	NFP	Unhealthy	3	0.019	1.819	1	96.285	0	x	0	0	9.8	2	7.516	10.152	1	84.6	4	14.778	1	2.492	17.9	0	x	0	0	42.7	10.152	7.516	1	2	0	0	0	0	0	0	Asian	20 k - 50 k	Over 20k	Student	PhD or MD	High School or More
5	26	Female	4	8	Cereal	Bran Blast	MTLF	Unhealthy	1	3.551	1.105	1	108.116	5	6.344	3.7	1	9.8	1	13.274	1.035	1	84.6	0	x	0	0	17.9	0	x	0	0	42.7	4.735	6.344	1	2	0	0	0	0	0	0	Asian	20 k - 50 k	Over 20k	Student	PhD or MD	High School or More
6	24	Female	1	1	Crackers	Earls	NFP	Healthy	2	0	2.307	1	95.823	0	x	0	0	9.8	0		0	0	84.6	0	x	0	0	17.9	3	15.502	1	1.308	42.7	0	x	1	4	3	0	0	0	0	0	Asian	20 k - 50 k	Over 20k	Student	Masters	High School or More
6	24	Female	1	2	Cereal	Bran Blast	MTLF	Healthy	4	2.915	0.324	1	108.116	5	0.17	1.311	1	9.8	3	8.894	3.136	1	84.6	2	10.929	1	0.125	17.9	2	15.826	1	0.788	42.7	4.447	0.17	1	2	3	0	0	0	0	0	Asian	20 k - 50 k	Over 20k	Student	Masters	High School or More
6	24	Female	1	3	Cereal	Golden Harvest	NFP	Unhealthy	9	0.344	3.55	2	144.3	0	x	0	0	9.8	3	11.931	3.07	1	84.6	1	15.344	1	0.383	17.9	1	9.241	1	0.824	42.7	3.07	11.931	1	4	3	2	1	0	0	0	Asian	20 k - 50 k	Over 20k	Student	Masters	High School or More
6	24	Female	1	4	Cereal	Sunrise	NFP	Healthy	8	0.019	3.217	2	97.08	0	x	0	0	9.8	2	14.881	1.773	1	84.6	1	16.915	0	0	17.9	3	11.62	1	0.57	42.7	1.773	14.881	1	4	3	2	1	0	0	0	Asian	20 k - 50 k	Over 20k	Student	Masters	High School or More
6	24	Female	1	5	Crackers	Snappers	MTLF	Unhealthy	3	0	1.277	1	96.285	3	3.655	3.502	1	9.8	4	17.207	5.282	1	84.6	0	x	0	0	17.9	2	10.758	1	1.208	42.7	8.784	3.655	1	3	2	0	0	0	0	0	Asian	20 k - 50 k	Over 20k	Student	Masters	High School or More
6	24	Female	1	6	Cereal	Spyros	MTLF	Unhealthy	4	1.709	0.674	1	149.6	3	5.724	2.452	1	9.8	4	11	3.877	1	84.6	0	x	0	0	17.9	2	18.778	1	0.338	42.7	6.329	5.724	1	2	3	0	0	0	0	0	Asian	20 k - 50 k	Over 20k	Student	Masters	High School or More
6	24	Female	1	7	Crackers	Marvel	NFP	Unhealthy	2	0.171	2.086	1	124.945	0	x	0	0	9.8	4	16.468	1.447	1	84.6	0	x	0	0	17.9	4	9.537	1	2.525	42.7	1.447	16.468	1	4	3	2	0	0	0	0	Asian	20 k - 50 k	Over 20k	Student	Masters	High School or More
6	24	Female	1	8	Crackers	Fish Eye	MTLF	Healthy	3	0	1.349	1	142.26	2	4.345	3.978	1	9.8	4	12.089	1.494	1	84.6	1	15.123	1	1.015	17.9	0	x	0	0	42.7	5.472	4.345	1	2	0	0	0	0	0	0	Asian	20 k - 50 k	Over 20k	Student	Masters	High School or More
7	22	Male	3	1	Crackers	Marvel	MTLF	Healthy	4	0.052	1.804	1	124.945	1	4.998	2.155	1	9.8	2	12.343	0.328	1	84.6	3	12.708	1	5.147	17.9	1	21.343	1	0.311	42.7	2.483	4.998	1	2	3	0	0	0	0	0	Asian	<20k	Under 20k	Student	Masters	High School or More
7	22	Male	3	2	Crackers	Snappers	NFP	Healthy	3	0.709	0.893	1	96.285	0	x	0	0	9.8	1	14.537	3.169	1	84.6	8	9.759	1	1.947	17.9	0	x	0	0	42.7	3.169	14.537	1	2	3	0	0	0	0	0	Asian	<20k	Under 20k	Student	Masters	High School or More
7	22	Male	3	3	Cereal	Sunrise	MTLF	Unhealthy	1	2.723	0	0	97.08	4	2.827	0.763	1	9.8	4	11.723	3.64	1	84.6	8	8.309	1	1.152	17.9	10	17.951	1	1.295	42.7	4.403	2.827	1	2	3	0	0	0	0	0	Asian	<20k	Under 20k	Student	Masters	High School or More
7	22	Male	3	4	Cereal	Golden Harvest	NFP	Healthy	3	2.019	0.305	1	144.3	0	x	0	0	9.8	12	7.827	1.358	2	84.6	11	8.138	2	2.351	17.9	1	16.847	1	0.152	42.7	1.358	7.827	1	4	1	2	3	2	0	0	Asian	<20k	Under 20k	Student	Masters	High School or More
7	22	Male	3	5	Cereal	Bran Blast	NFP	Unhealthy	1	0	0	0	108.116	0	x	0	0	9.8	1	10.399	4.489	1	84.6	1	15.172	1	1.275	17.9	0	x	0	0	42.7	4.489	10.399	1	4	2	1	0	0	0	0	Asian	<20k	Under 20k	Student	Masters	High School or More
7	22	Male	3	6	Crackers	Fish Eye	MTLF	Unhealthy	3	0.034	1.291	1	142.26	5	4.137	2.878	1	9.8	2	13.103	2.972	1	84.6	25	12.468	1	4.2	17.9	0	x	0	0	42.7	5.85	4.137	1	2	3	0	0	0	0	0	Asian	<20k	Under 20k	Student	Masters	High School or More
7	22	Male	3	7	Cereal	Spyros	MTLF	Healthy	4	0.227	2.444	1	149.6	7	5.828	2.426	1	9.8	5	12.916	2.347	1	84.6	5	17.434	1	2.669	17.9	0	x	0	0	42.7	4.773	5.828	1	2	1	0	0	0	0	0	Asian	<20k	Under 20k	Student	Masters	High School or More
7	22	Male	3	8	Crackers	Earls	NFP	Unhealthy	3	0.019	0.909	1	95.823	0	x	0	0	9.8	3	9.202	3.288	1	84.6	14	5.606	1	2.859	17.9	12	17.275	1	1.855	42.7	3.288	9.202	1	2	3	0	0	0	0	0	Asian	<20k	Under 20k	Student	Masters	High School or More
9	22	Female	2	1	Crackers	Earls	MTLF	Unhealthy	15	0	1.295	2	95.823	5	2.682	0.118	1	9.8	5	9.282	0.083	1	84.6	2	9.715	1	0.037	17.9	3	12.566	1	0.932	42.7	0.201	2.682	1	2	3	4	1	0	0	0	Asian	<20k	Under 20k	Student	Bachelors	High School or More
9	22	Female	2	2	Crackers	Fish Eye	NFP	Unhealthy	13	0.135	0.314	2	142.26	0	x	0	0	9.8	2	4.684	0.453	1	84.6	0	x	0	0	17.9	3	7.102	0	0	42.7	0.453	4.684	1	3	4	1	0	0	0	0	Asian	<20k	Under 20k	Student	Bachelors	High School or More
9	22	Female	2	3	Crackers	Marvel	NFP	Healthy	6	1.918	0.581	2	124.945	0	x	0	0	9.8	3	3.652	0.267	1	84.6	0	x	0	0	17.9	7	8.552	1	0.052	42.7	0.267	3.652	1	3	4	1	0	0	0	0	Asian	<20k	Under 20k	Student	Bachelors	High School or More
9	22	Female	2	4	Crackers	Snappers	MTLF	Healthy	4	2.994	0.081	2	96.285	21	0.002	0.919	2	9.8	3	7.368	0.385	1	84.6	1	7.601	1	0.033	17.9	7	10.401	1	0.1	42.7	1.304	0.002	1	2	3	1	0	0	0	0	Asian	<20k	Under 20k	Student	Bachelors	High School or More
9	22	Female	2	5	Cereal	Sunrise	MTLF	Healthy	0	x	0	0	97.08	13	0.618	0.184	2	9.8	4	4.518	0.87	1	84.6	4	6.003	1	0.562	17.9	9	9.618	1	0.233	42.7	1.054	0.618	1	2	3	4	1	0	0	0	Asian	<20k	Under 20k	Student	Bachelors	High School or More
9	22	Female	2	6	Cereal	Spyros	NFP	Unhealthy	8	3.269	0.964	2	149.6	0	x	0	0	9.8	9	5.636	0.502	1	84.6	2	7.251	1	0.118	17.9	2	10.685	1	0.151	42.7	0.502	5.636	1	2	3	4	1	0	0	0	Asian	<20k	Under 20k	Student	Bachelors	High School or More
9	22	Female	2	7	Cereal	Bran Blast	NFP	Healthy	7	2.352	0.603	2	108.116	0	x	0	0	9.8	0		0	0	84.6	0	x	0	0	17.9	4	7.885	1	0.501	42.7	0	x	1	2	3	4	1	0	0	0	Asian	<20k	Under 20k	Student	Bachelors	High School or More
9	22	Female	2	8	Cereal	Golden Harvest	MTLF	Unhealthy	1	0.069	0.016	1	144.3	4	0.718	0.452	2	9.8	9	6.67	1.247	1	84.6	1	9.136	0	0	17.9	3	10.818	1	0.085	42.7	1.699	0.718	1	2	3	4	1	0	0	0	Asian	<20k	Under 20k	Student	Bachelors	High School or More
11	28	Female	3	1	Cereal	Golden Harvest	NFP	Healthy	7	0.034	2.875	1	144.3	0	x	0	0	9.8	1	18.137	1.629	1	84.6	0	x	0	0	17.9	5	13.533	1	0.292	42.7	1.629	18.137	1	3	4	2	0	0	0	0	Asian	<20k	Under 20k	Employed (Part Time)	PhD or MD	High School or More
11	28	Female	3	2	Crackers	Earls	NFP	Unhealthy	2	0.018	2.332	1	95.823	0	x	0	0	9.8	12	6.156	4.504	1	84.6	10	10.363	1	2.242	17.9	2	19.639	1	0.224	42.7	4.504	6.156	1	4	2	3	4	0	0	0	Asian	<20k	Under 20k	Employed (Part Time)	PhD or MD	High School or More
11	28	Female	3	3	Crackers	Fish Eye	MTLF	Unhealthy	2	6.655	0.873	1	142.26	2	0.862	4.488	1	9.8	4	11.191	3.537	1	84.6	2	11.965	1	1.941	17.9	1	19.76	1	0.086	42.7	8.025	0.862	1	4	2	3	0	0	0	0	Asian	<20k	Under 20k	Employed (Part Time)	PhD or MD	High School or More
11	28	Female	3	4	Cereal	Bran Blast	NFP	Unhealthy	2	0.813	1.606	1	108.116	0	x	0	0	9.8	7	7.813	1.032	1	84.6	0	x	0	0	17.9	1	11.76	1	0.224	42.7	1.032	7.813	1	2	3	0	0	0	0	0	Asian	<20k	Under 20k	Employed (Part Time)	PhD or MD	High School or More
11	28	Female	3	5	Crackers	Snappers	NFP	Healthy	8	0.811	6.295	2	96.285	0	x	0	0	9.8	3	8.343	1.033	1	84.6	0	x	0	0	17.9	0	x	0	0	42.7	1.033	8.343	1	4	2	1	0	0	0	0	Asian	<20k	Under 20k	Employed (Part Time)	PhD or MD	High School or More
11	28	Female	3	6	Cereal	Spyros	MTLF	Healthy	3	1.881	3.002	1	149.6	4	0.743	0.875	1	9.8	2	15.379	0.934	1	84.6	1	16.812	1	0.515	17.9	0	x	0	0	42.7	1.809	0.743	1	4	3	2	0	0	0	0	Asian	<20k	Under 20k	Employed (Part Time)	PhD or MD	High School or More
11	28	Female	3	7	Cereal	Sunrise	MTLF	Unhealthy	6	0.019	6.975	3	97.08	11	3.054	1.516	2	9.8	3	9.916	0.53	1	84.6	2	10.862	1	0.687	17.9	0	x	0	0	42.7	2.046	3.054	1	2	1	0	0	0	0	0	Asian	<20k	Under 20k	Employed (Part Time)	PhD or MD	High School or More
11	28	Female	3	8	Crackers	Marvel	MTLF	Healthy	11	0.345	4.437	1	124.945	2	3.882	0.319	1	9.8	4	10.585	0.74	1	84.6	0	x	0	0	17.9	1	15.882	1	0.358	42.7	1.059	3.882	1	2	3	0	0	0	0	0	Asian	<20k	Under 20k	Employed (Part Time)	PhD or MD	High School or More
12	20	Female	1	1	Crackers	Fish Eye	MTLF	Healthy	6	1.02	2.055	2	142.26	1	1.537	0.035	1	9.8	3	4.551	4.007	1	84.6	0	x	0	0	17.9	6	12.123	1	0.35	42.7	4.042	1.537	1	2	3	4	1	0	0	0	White (Not Hispanic)	<20k	Under 20k	Student	Bachelors	High School or More
12	20	Female	1	2	Cereal	Golden Harvest	NFP	Unhealthy	5	0.02	0.976	1	144.3	0	x	0	0	9.8	3	5.14	9.293	2	84.6	1	10.537	1	0.014	17.9	6	15.227	1	0.233	42.7	9.293	5.14	1	2	3	2	0	0	0	0	White (Not Hispanic)	<20k	Under 20k	Student	Bachelors	High School or More
12	20	Female	1	3	Cereal	Spyros	MTLF	Unhealthy	5	0	3.238	2	149.6	26	1.138	1.371	2	9.8	1	7.261	7.381	1	84.6	0	x	0	0	17.9	0	x	0	0	42.7	8.752	1.138	1	2	1	0	0	0	0	0	White (Not Hispanic)	<20k	Under 20k	Student	Bachelors	High School or More
12	20	Female	1	4	Cereal	Bran Blast	MTLF	Healthy	4	4.951	1.448	2	108.116	3	0.689	0.808	2	9.8	1	7	11.754	1	84.6	0	x	0	0	17.9	0	x	0	0	42.7	12.562	0.689	1	2	1	0	0	0	0	0	White (Not Hispanic)	<20k	Under 20k	Student	Bachelors	High School or More
12	20	Female	1	5	Crackers	Snappers	MTLF	Unhealthy	0	x	0	0	96.285	7	0.364	0.791	2	9.8	2	5.483	11.762	2	84.6	0	x	0	0	17.9	0	x	0	0	42.7	12.553	0.364	1	2	1	2	0	0	0	0	White (Not Hispanic)	<20k	Under 20k	Student	Bachelors	High School or More
12	20	Female	1	6	Crackers	Marvel	NFP	Unhealthy	18	0	4.567	2	124.945	0	x	0	0	9.8	1	2.812	5.837	1	84.6	0	x	0	0	17.9	2	9.433	1	0.05	42.7	5.837	2.812	1	2	3	1	0	0	0	0	White (Not Hispanic)	<20k	Under 20k	Student	Bachelors	High School or More
12	20	Female	1	7	Cereal	Sunrise	NFP	Healthy	6	0.054	4.065	2	97.08	0	x	0	0	9.8	3	4.192	5.136	1	84.6	7	9.537	1	3.985	17.9	0	x	0	0	42.7	5.136	4.192	1	2	1	0	0	0	0	0	White (Not Hispanic)	<20k	Under 20k	Student	Bachelors	High School or More
12	20	Female	1	8	Crackers	Earls	NFP	Healthy	6	0.261	4.759	2	95.823	0	x	0	0	9.8	4	3.985	8.535	1	84.6	0	x	0	0	17.9	0	x	0	0	42.7	8.535	3.985	1	2	1	0	0	0	0	0	White (Not Hispanic)	<20k	Under 20k	Student	Bachelors	High School or More
13	28	Male	1	1	Cereal	Golden Harvest	NFP	Unhealthy	7	0.151	2.632	1	144.3	0	x	0	0	9.8	17	8.417	4.016	1	84.6	0	x	0	0	17.9	0	x	0	0	42.7	4.016	8.417	1	2	0	0	0	0	0	0	Asian	20 k - 50 k	Over 20k	Student	Masters	High School or More
13	28	Male	1	2	Crackers	Fish Eye	MTLF	Healthy	5	0.002	2.152	1	142.26	4	5.052	0.067	1	9.8	0		0	0	84.6	0	x	0	0	17.9	3	18.069	1	0.117	42.7	0.067	5.052	1	2	3	2	0	0	0	0	Asian	20 k - 50 k	Over 20k	Student	Masters	High School or More
13	28	Male	1	3	Cereal	Bran Blast	MTLF	Healthy	4	4.118	0.552	1	108.116	5	0.585	1.965	1	9.8	16	11.103	3.87	1	84.6	0	x	0	0	17.9	0	x	0	0	42.7	5.835	0.585	1	2	0	0	0	0	0	0	Asian	20 k - 50 k	Over 20k	Student	Masters	High School or More
13	28	Male	1	4	Cereal	Spyros	MTLF	Unhealthy	4	0.003	1.65	1	149.6	0	x	0	0	9.8	17	9.818	1.539	1	84.6	7	15.085	1	0.083	17.9	0	x	0	0	42.7	1.539	9.818	1	2	0	0	0	0	0	0	Asian	20 k - 50 k	Over 20k	Student	Masters	High School or More
13	28	Male	1	5	Crackers	Earls	NFP	Healthy	5	0.018	1.206	1	95.823	0	x	0	0	9.8	8	6.018	2.055	2	84.6	0	x	0	0	17.9	4	9.718	1	0.619	42.7	2.055	6.018	1	4	3	2	0	0	0	0	Asian	20 k - 50 k	Over 20k	Student	Masters	High School or More
13	28	Male	1	6	Crackers	Marvel	NFP	Unhealthy	2	0.569	0.484	1	124.945	0	x	0	0	9.8	6	14.118	3.688	1	84.6	0	x	0	0	17.9	2	10.718	1	0.201	42.7	3.688	14.118	1	4	3	2	0	0	0	0	Asian	20 k - 50 k	Over 20k	Student	Masters	High School or More
13	28	Male	1	7	Crackers	Snappers	MTLF	Unhealthy	4	0.37	0.351	1	96.285	1	2.718	0.251	1	9.8	5	17.585	1.748	1	84.6	0	x	0	0	17.9	4	10.818	1	0.284	42.7	1.999	2.718	1	4	3	2	0	0	0	0	Asian	20 k - 50 k	Over 20k	Student	Masters	High School or More
13	28	Male	1	8	Cereal	Sunrise	NFP	Healthy	19	0.002	1.622	1	97.08	0	x	0	0	9.8	13	17.835	2.132	1	84.6	0	x	0	0	17.9	3	12.851	1	0.314	42.7	2.132	17.835	1	3	0	0	0	0	0	0	Asian	20 k - 50 k	Over 20k	Student	Masters	High School or More
14	27	Female	4	1	Cereal	Sunrise	NFP	Unhealthy	1	0.93	2.172	1	97.08	0	x	0	0	9.8	19	6.102	2.818	1	84.6	6	11.481	1	3.233	17.9	0	x	0	0	42.7	2.818	6.102	1	2	0	0	0	0	0	0	Asian	20 k - 50 k	Over 20k	Student	PhD or MD	High School or More
14	27	Female	4	2	Cereal	Bran Blast	MTLF	Unhealthy	3	15.688	0.412	1	108.116	9	1.018	1.648	2	9.8	0		0	0	84.6	5	7.585	2	2.046	17.9	2	3.57	2	0.53	42.7	1.648	1.018	1	3	4	2	1	0	0	0	Asian	20 k - 50 k	Over 20k	Student	PhD or MD	High School or More
14	27	Female	4	3	Cereal	Spyros	NFP	Healthy	4	0	1.532	1	149.6	0	x	0	0	9.8	23	5.019	6.609	1	84.6	15	5.295	1	2.729	17.9	0	x	0	0	42.7	6.609	5.019	1	2	0	0	0	0	0	0	Asian	20 k - 50 k	Over 20k	Student	PhD or MD	High School or More
14	27	Female	4	4	Crackers	Snappers	NFP	Unhealthy	4	1.035	1.376	1	96.285	0	x	0	0	9.8	7	18.02	1.475	1	84.6	2	20.585	1	0.571	17.9	0	x	0	0	42.7	1.475	18.02	1	4	3	2	1	2	0	0	Asian	20 k - 50 k	Over 20k	Student	PhD or MD	High School or More
14	27	Female	4	5	Crackers	Earls	MTLF	Healthy	3	1.571	3.449	2	95.823	3	17.467	0.46	1	9.8	6	10.778	2.352	1	84.6	7	11.309	1	0.67	17.9	3	8.64	1	0.64	42.7	2.812	10.778	1	4	2	3	2	1	0	0	Asian	20 k - 50 k	Over 20k	Student	PhD or MD	High School or More
14	27	Female	4	6	Crackers	Marvel	MTLF	Unhealthy	1	4.398	0.448	1	124.945	1	0.019	0.068	1	9.8	6	10.777	5.625	1	84.6	8	11.364	1	2.712	17.9	1	8.088	1	0.551	42.7	5.693	0.019	1	2	3	2	0	0	0	0	Asian	20 k - 50 k	Over 20k	Student	PhD or MD	High School or More
14	27	Female	4	7	Crackers	Fish Eye	NFP	Healthy	5	0.743	5.758	2	142.26	0	x	0	0	9.8	4	9.31	1.038	1	84.6	6	7.606	1	1.409	17.9	0	x	0	0	42.7	1.038	9.31	1	4	2	1	0	0	0	0	Asian	20 k - 50 k	Over 20k	Student	PhD or MD	High School or More
14	27	Female	4	8	Cereal	Golden Harvest	MTLF	Healthy	8	1.26	2.359	2	144.3	2	0.344	0.263	2	9.8	13	8.881	2.57	1	84.6	13	10.241	1	1.808	17.9	0	x	0	0	42.7	2.833	0.344	1	2	1	0	0	0	0	0	Asian	20 k - 50 k	Over 20k	Student	PhD or MD	High School or More
15	26	Female	3	1	Cereal	Spyros	MTLF	Healthy	1	0.02	1.444	1	149.6	4	2.054	1.719	1	9.8	1	7.054	3.099	1	84.6	1	8.242	1	0.378	17.9	1	16.468	1	0.824	42.7	4.818	2.054	1	2	4	3	0	0	0	0	Asian	20 k - 50 k	Over 20k	Student	Masters	High School or More
15	26	Female	3	2	Cereal	Golden Harvest	NFP	Healthy	9	3.034	3.341	2	144.3	0	x	0	0	9.8	8	4.33	2.909	1	84.6	0	x	0	0	17.9	0	x	0	0	42.7	2.909	4.33	1	2	1	0	0	0	0	0	Asian	20 k - 50 k	Over 20k	Student	Masters	High School or More
15	26	Female	3	3	Crackers	Earls	NFP	Unhealthy	11	0.018	2.129	2	95.823	0	x	0	0	9.8	7	5.915	4.29	1	84.6	3	12.018	1	2.92	17.9	0	x	0	0	42.7	4.29	5.915	1	2	1	4	3	0	0	0	Asian	20 k - 50 k	Over 20k	Student	Masters	High School or More
15	26	Female	3	4	Crackers	Fish Eye	MTLF	Unhealthy	2	0.02	0.996	2	142.26	8	0.33	3.832	2	9.8	3	8.33	3.934	1	84.6	0	x	0	0	17.9	0	x	0	0	42.7	7.766	0.33	1	2	1	0	0	0	0	0	Asian	20 k - 50 k	Over 20k	Student	Masters	High School or More
15	26	Female	3	5	Crackers	Snappers	NFP	Healthy	4	0.018	2.838	2	96.285	0	x	0	0	9.8	2	5.55	3.042	1	84.6	2	9.018	1	2.47	17.9	0	x	0	0	42.7	3.042	5.55	1	2	1	3	1	0	0	0	Asian	20 k - 50 k	Over 20k	Student	Masters	High School or More
15	26	Female	3	6	Crackers	Marvel	MTLF	Healthy	10	3.881	4.309	2	124.945	8	0.398	1.732	1	9.8	0		0	0	84.6	2	6.881	1	3.696	17.9	0	x	0	0	42.7	1.732	0.398	1	2	1	0	0	0	0	0	Asian	20 k - 50 k	Over 20k	Student	Masters	High School or More
15	26	Female	3	7	Cereal	Sunrise	MTLF	Unhealthy	2	0.019	6.516	2	97.08	1	2.965	4.084	1	9.8	2	13.605	2.269	1	84.6	2	9.226	1	2.77	17.9	0	x	0	0	42.7	6.353	2.965	1	2	1	0	0	0	0	0	Asian	20 k - 50 k	Over 20k	Student	Masters	High School or More
15	26	Female	3	8	Cereal	Bran Blast	NFP	Unhealthy	5	0.864	3.954	2	108.116	0	x	0	0	9.8	3	4.606	2.082	1	84.6	1	7.227	1	3.988	17.9	0	x	0	0	42.7	2.082	4.606	1	2	1	0	0	0	0	0	Asian	20 k - 50 k	Over 20k	Student	Masters	High School or More
16	29	Male	2	1	Crackers	Fish Eye	NFP	Unhealthy	9	0.019	0.255	1	142.26	0	x	0	0	9.8	2	16.847	0.46	1	84.6	4	19.743	1	1.244	17.9	0	x	0	0	42.7	0.46	16.847	1	2	0	0	0	0	0	0	Asian	<20k	Under 20k	Employed (Full Time)	PhD or MD	High School or More
16	29	Male	2	2	Crackers	Snappers	MTLF	Healthy	3	0.123	0.358	1	96.285	9	1.433	0.327	1	9.8	6	8.33	2.671	1	84.6	5	13.275	1	2.86	17.9	5	19.571	1	0.614	42.7	2.998	1.433	1	2	3	0	0	0	0	0	Asian	<20k	Under 20k	Employed (Full Time)	PhD or MD	High School or More
16	29	Male	2	3	Cereal	Bran Blast	NFP	Healthy	1	0.502	0.137	1	108.116	0	x	0	0	9.8	12	8.675	4.304	1	84.6	2	15.744	1	1.963	17.9	0	x	0	0	42.7	4.304	8.675	1	2	3	0	0	0	0	0	Asian	<20k	Under 20k	Employed (Full Time)	PhD or MD	High School or More
16	29	Male	2	4	Cereal	Golden Harvest	MTLF	Unhealthy	1	7.192	0.393	1	144.3	7	3.364	0.464	1	9.8	16	9.606	1.99	1	84.6	4	11.309	1	2.192	17.9	0	x	0	0	42.7	2.454	3.364	1	2	0	0	0	0	0	0	Asian	<20k	Under 20k	Employed (Full Time)	PhD or MD	High School or More
16	29	Male	2	5	Crackers	Earls	MTLF	Unhealthy	2	0.778	0.358	1	95.823	7	2.571	0.318	1	9.8	11	7.579	3.406	1	84.6	3	11.088	1	1.682	17.9	1	18.778	1	0.425	42.7	3.724	2.571	1	2	3	0	0	0	0	0	Asian	<20k	Under 20k	Employed (Full Time)	PhD or MD	High School or More
16	29	Male	2	6	Cereal	Spyros	NFP	Unhealthy	6	1.619	0.088	1	149.6	0	x	0	0	9.8	8	7.482	1.214	1	84.6	9	12	1	1.504	17.9	1	18.467	1	0.482	42.7	1.214	7.482	1	2	3	0	0	0	0	0	Asian	<20k	Under 20k	Employed (Full Time)	PhD or MD	High School or More
16	29	Male	2	7	Cereal	Sunrise	MTLF	Healthy	4	0.019	0.139	1	97.08	7	1.812	0.171	1	9.8	7	9.157	2.361	1	84.6	4	17.378	1	1.407	17.9	1	21.31	1	0.447	42.7	2.532	1.812	1	2	3	0	0	0	0	0	Asian	<20k	Under 20k	Employed (Full Time)	PhD or MD	High School or More
16	29	Male	2	8	Crackers	Marvel	NFP	Healthy	2	0.26	0.104	1	124.945	0	x	0	0	9.8	3	7.433	0.82	1	84.6	6	9.364	1	1.077	17.9	8	15.55	1	1.03	42.7	0.82	7.433	1	2	3	4	0	0	0	0	Asian	<20k	Under 20k	Employed (Full Time)	PhD or MD	High School or More
18	28	Male	4	1	Crackers	Earls	MTLF	Healthy	5	1.802	1.652	1	95.823	0	x	0	0	9.8	3	15.568	0.533	1	84.6	2	16.068	1	3.7	17.9	0	x	0	0	42.7	0.533	15.568	1	2	0	0	0	0	0	0	Asian	20 k - 50 k	Over 20k	Employed (Part Time)	Masters	High School or More
18	28	Male	4	2	Crackers	Snappers	NFP	Unhealthy	3	0.835	2.25	1	96.285	0	x	0	0	9.8	3	9.235	4.098	1	84.6	6	10.951	1	6.535	17.9	0	x	0	0	42.7	4.098	9.235	1	2	0	0	0	0	0	0	Asian	20 k - 50 k	Over 20k	Employed (Part Time)	Masters	High School or More
18	28	Male	4	3	Cereal	Spyros	NFP	Healthy	2	3.335	3.066	1	149.6	0	x	0	0	9.8	4	16.184	5.6	2	84.6	1	11.668	1	1.183	17.9	0	x	0	0	42.7	5.6	16.184	1	2	0	0	0	0	0	0	Asian	20 k - 50 k	Over 20k	Employed (Part Time)	Masters	High School or More
18	28	Male	4	4	Cereal	Bran Blast	MTLF	Unhealthy	2	2.968	0.735	1	108.116	1	4.051	0.068	1	9.8	4	9.051	5.467	2	84.6	3	6.669	2	3.222	17.9	2	11.368	1	1.101	42.7	5.535	4.051	1	2	3	2	0	0	0	0	Asian	20 k - 50 k	Over 20k	Employed (Part Time)	Masters	High School or More
18	28	Male	4	5	Cereal	Sunrise	NFP	Unhealthy	6	0.051	2.884	1	97.08	0	x	0	0	9.8	4	12.469	2.981	1	84.6	2	16.902	1	4.049	17.9	0	x	0	0	42.7	2.981	12.469	1	4	1	5	2	0	0	0	Asian	20 k - 50 k	Over 20k	Employed (Part Time)	Masters	High School or More
18	28	Male	4	6	Crackers	Marvel	MTLF	Unhealthy	4	0.002	2.331	1	124.945	2	5.985	0.882	1	9.8	1	9.302	2.75	1	84.6	2	12.052	1	3.505	17.9	1	19.952	1	0.066	42.7	3.632	5.985	1	2	3	0	0	0	0	0	Asian	20 k - 50 k	Over 20k	Employed (Part Time)	Masters	High School or More
18	28	Male	4	7	Crackers	Fish Eye	NFP	Healthy	0	x	0	0	142.26	0	x	0	0	9.8	3	3.984	2.903	1	84.6	8	5.151	1	11.501	17.9	0	x	0	0	42.7	2.903	3.984	1	2	0	0	0	0	0	0	Asian	20 k - 50 k	Over 20k	Employed (Part Time)	Masters	High School or More
18	28	Male	4	8	Cereal	Golden Harvest	MTLF	Healthy	4	0.003	0.918	1	144.3	2	3.484	0.135	1	9.8	2	7.684	8.28	1	84.6	3	13.218	1	1.247	17.9	1	20.035	1	1.882	42.7	8.415	3.484	1	6	2	3	0	0	0	0	Asian	20 k - 50 k	Over 20k	Employed (Part Time)	Masters	High School or More
19	24	Female	3	1	Crackers	Snappers	NFP	Healthy	1	0.018	1.718	1	96.285	0	x	0	0	9.8	5	7.07	6.563	1	84.6	2	12.537	1	0.048	17.9	5	16.837	1	2.368	42.7	6.563	7.07	1	2	3	0	0	0	0	0	Asian	20 k - 50 k	Over 20k	Student	PhD or MD	High School or More
19	24	Female	3	2	Crackers	Fish Eye	MTLF	Unhealthy	4	3.902	2.047	2	142.26	9	0.503	1.599	2	9.8	2	8.702	2.635	1	84.6	2	11.018	1	0.75	17.9	2	14.884	1	0.899	42.7	4.234	0.503	1	2	3	4	1	0	0	0	Asian	20 k - 50 k	Over 20k	Student	PhD or MD	High School or More
19	24	Female	3	3	Crackers	Marvel	MTLF	Healthy	3	0.102	0.1	1	124.945	11	0.618	3.206	1	9.8	4	8.769	4.728	1	84.6	7	13.918	1	3.755	17.9	1	19.636	1	0.833	42.7	7.934	0.618	1	2	3	0	0	0	0	0	Asian	20 k - 50 k	Over 20k	Student	PhD or MD	High School or More
19	24	Female	3	4	Cereal	Bran Blast	NFP	Unhealthy	1	0.537	0.183	1	108.116	0	x	0	0	9.8	26	2.297	10.143	1	84.6	6	14.497	1	3.225	17.9	0	x	0	0	42.7	10.143	2.297	1	2	3	0	0	0	0	0	Asian	20 k - 50 k	Over 20k	Student	PhD or MD	High School or More
19	24	Female	3	5	Crackers	Earls	NFP	Unhealthy	6	0.001	3.653	2	95.823	0	x	0	0	9.8	3	7.021	6.856	1	84.6	1	16.951	1	2.398	17.9	1	18.841	1	0.349	42.7	6.856	7.021	1	2	3	4	1	0	0	0	Asian	20 k - 50 k	Over 20k	Student	PhD or MD	High School or More
19	24	Female	3	6	Cereal	Golden Harvest	NFP	Healthy	1	2.782	0.851	1	144.3	0	x	0	0	9.8	17	5.652	10.396	1	84.6	2	18.352	1	0.566	17.9	2	21.672	1	0.416	42.7	10.396	5.652	1	2	3	0	0	0	0	0	Asian	20 k - 50 k	Over 20k	Student	PhD or MD	High School or More
19	24	Female	3	7	Cereal	Sunrise	MTLF	Unhealthy	3	0.005	2.199	1	97.08	14	2.435	1.981	1	9.8	4	9.835	6.003	1	84.6	2	14.851	1	0.535	17.9	0	x	0	0	42.7	7.984	2.435	1	2	0	0	0	0	0	0	Asian	20 k - 50 k	Over 20k	Student	PhD or MD	High School or More
19	24	Female	3	8	Cereal	Spyros	MTLF	Healthy	1	0.005	0.933	1	149.6	8	1.155	2.003	1	9.8	5	8.805	5.665	1	84.6	3	14.985	1	1.113	17.9	6	17.605	1	1.633	42.7	7.668	1.155	1	2	3	4	0	0	0	0	Asian	20 k - 50 k	Over 20k	Student	PhD or MD	High School or More
20	56	Male	2	1	Cereal	Sunrise	MTLF	Healthy	4	3.769	2.299	1	97.08	18	0.617	4.443	1	9.8	6	17.151	3.087	1	84.6	0	x	0	0	17.9	0	x	0	0	42.7	7.53	0.617	1	2	0	0	0	0	0	0	White (Not Hispanic)	100k+	Over 20k	Employed (Full Time)	Masters	High School or More
20	56	Male	2	2	Cereal	Spyros	NFP	Unhealthy	3	0.517	1.832	1	149.6	0	x	0	0	9.8	3	9.584	9.934	1	84.6	0	x	0	0	17.9	0	x	0	0	42.7	9.934	9.584	1	2	3	0	0	0	0	0	White (Not Hispanic)	100k+	Over 20k	Employed (Full Time)	Masters	High School or More
20	56	Male	2	3	Cereal	Golden Harvest	MTLF	Unhealthy	6	0.002	0.972	1	144.3	2	0.968	2.184	1	9.8	11	12.484	6.523	1	84.6	1	21.984	1	0.217	17.9	0	x	0	0	42.7	8.707	0.968	1	2	0	0	0	0	0	0	White (Not Hispanic)	100k+	Over 20k	Employed (Full Time)	Masters	High School or More
20	56	Male	2	4	Cereal	Bran Blast	NFP	Healthy	5	0.3	0.485	1	108.116	0	x	0	0	9.8	11	8.2	6.161	1	84.6	0	x	0	0	17.9	2	17.748	1	0.167	42.7	6.161	8.2	1	2	3	0	0	0	0	0	White (Not Hispanic)	100k+	Over 20k	Employed (Full Time)	Masters	High School or More
20	56	Male	2	5	Crackers	Earls	MTLF	Unhealthy	12	1.251	1.283	1	95.823	10	0.584	5.548	2	9.8	6	14.717	5.835	1	84.6	0	x	0	0	17.9	0	x	0	0	42.7	11.383	0.584	1	2	1	2	0	0	0	0	White (Not Hispanic)	100k+	Over 20k	Employed (Full Time)	Masters	High School or More
20	56	Male	2	6	Crackers	Fish Eye	NFP	Unhealthy	7	3.185	3.129	1	142.26	0	x	0	0	9.8	9	10.085	1.332	1	84.6	16	12.451	1	8.885	17.9	0	x	0	0	42.7	1.332	10.085	1	2	0	0	0	0	0	0	White (Not Hispanic)	100k+	Over 20k	Employed (Full Time)	Masters	High School or More
20	56	Male	2	7	Crackers	Marvel	NFP	Healthy	7	0.018	2.288	1	124.945	0	x	0	0	9.8	2	7.685	1.15	1	84.6	28	6.903	1	3.934	17.9	0	x	0	0	42.7	1.15	7.685	1	2	0	0	0	0	0	0	White (Not Hispanic)	100k+	Over 20k	Employed (Full Time)	Masters	High School or More
20	56	Male	2	8	Crackers	Snappers	MTLF	Healthy	8	0.804	2.349	1	96.285	17	0.422	1.362	1	9.8	2	13.938	0.049	1	84.6	4	20.871	1	0.217	17.9	0	x	0	0	42.7	1.411	0.422	1	2	0	0	0	0	0	0	White (Not Hispanic)	100k+	Over 20k	Employed (Full Time)	Masters	High School or More
21	39	Male	4	1	Crackers	Marvel	MTLF	Unhealthy	2	1.318	0.933	1	124.945	6	0.102	5.383	1	9.8	1	14.018	4.55	1	84.6	1	17.685	1	1.1	17.9	1	21.885	1	1.947	42.7	9.933	0.102	1	2	3	0	0	0	0	0	White (Not Hispanic)	100k+	Over 20k	Employed (Full Time)	Masters	High School or More
21	39	Male	4	2	Cereal	Sunrise	NFP	Unhealthy	1	0.018	1.535	2	97.08	0	x	0	0	9.8	7	2.751	3.4	2	84.6	1	8.702	1	0.267	17.9	5	12.618	1	1.75	42.7	3.4	2.751	1	2	3	4	1	0	0	0	White (Not Hispanic)	100k+	Over 20k	Employed (Full Time)	Masters	High School or More
21	39	Male	4	3	Crackers	Earls	MTLF	Healthy	3	0.002	1.036	1	95.823	2	2.618	2.65	1	9.8	0		0	0	84.6	0	x	0	0	17.9	1	10.469	1	4.117	42.7	2.65	2.618	1	2	3	4	1	0	0	0	White (Not Hispanic)	100k+	Over 20k	Employed (Full Time)	Masters	High School or More
21	39	Male	4	4	Crackers	Fish Eye	NFP	Healthy	1	0.003	0.2	1	142.26	0	x	0	0	9.8	4	14.352	5.082	1	84.6	0	x	0	0	17.9	1	7.669	1	1.449	42.7	5.082	14.352	1	3	2	0	0	0	0	0	White (Not Hispanic)	100k+	Over 20k	Employed (Full Time)	Masters	High School or More
21	39	Male	4	5	Cereal	Spyros	NFP	Healthy	8	0.002	0.904	1	149.6	0	x	0	0	9.8	1	6.435	2.548	1	84.6	1	9.202	1	0.496	17.9	1	11.484	1	3.353	42.7	2.548	6.435	1	2	3	4	1	0	0	0	White (Not Hispanic)	100k+	Over 20k	Employed (Full Time)	Masters	High School or More
21	39	Male	4	6	Cereal	Golden Harvest	MTLF	Healthy	1	5.869	1.167	1	144.3	2	0.036	5.062	1	9.8	0		0	0	84.6	0	x	0	0	17.9	2	12.284	1	1.383	42.7	5.062	0.036	1	4	3	4	0	0	0	0	White (Not Hispanic)	100k+	Over 20k	Employed (Full Time)	Masters	High School or More
21	39	Male	4	7	Crackers	Snappers	NFP	Unhealthy	10	0.185	1.333	2	96.285	0	x	0	0	9.8	7	3.836	3.579	1	84.6	0	x	0	0	17.9	2	9.202	1	2.432	42.7	3.579	3.836	1	2	3	4	1	0	0	0	White (Not Hispanic)	100k+	Over 20k	Employed (Full Time)	Masters	High School or More
21	39	Male	4	8	Cereal	Bran Blast	MTLF	Unhealthy	1	0.018	0.334	1	108.116	3	2.118	3.302	1	9.8	8	8.703	5.797	1	84.6	0	x	0	0	17.9	2	17.136	1	3.968	42.7	9.099	2.118	1	2	3	0	0	0	0	0	White (Not Hispanic)	100k+	Over 20k	Employed (Full Time)	Masters	High School or More
22	43	Female	1	1	Crackers	Snappers	MTLF	Unhealthy	4	0.502	2.334	1	96.285	2	4.368	1.301	1	9.8	7	10.618	7.087	1	84.6	2	11.618	1	0.085	17.9	0	x	0	0	42.7	8.388	4.368	1	2	3	0	0	0	0	0	White (Not Hispanic)	100k+	Over 20k	Employed (Full Time)	Masters	High School or More
22	43	Female	1	2	Cereal	Sunrise	NFP	Healthy	2	0.018	0.9	1	97.08	0	x	0	0	9.8	5	4.036	7.852	2	84.6	3	11.885	2	6.304	17.9	5	9.151	1	1.101	42.7	7.852	4.036	1	2	3	2	0	0	0	0	White (Not Hispanic)	100k+	Over 20k	Employed (Full Time)	Masters	High School or More
22	43	Female	1	3	Cereal	Golden Harvest	NFP	Unhealthy	5	0.55	0.366	1	144.3	0	x	0	0	9.8	6	4.117	6.621	2	84.6	9	6.467	1	4.123	17.9	2	12.717	1	0.601	42.7	6.621	4.117	1	4	2	3	2	0	0	0	White (Not Hispanic)	100k+	Over 20k	Employed (Full Time)	Masters	High School or More
22	43	Female	1	4	Cereal	Spyros	MTLF	Unhealthy	2	0.018	0.417	1	149.6	4	2.736	8.402	2	9.8	2	13.503	5.714	2	84.6	2	10.218	1	0.566	17.9	0	x	0	0	42.7	14.116	2.736	1	4	1	2	3	2	1	0	White (Not Hispanic)	100k+	Over 20k	Employed (Full Time)	Masters	High School or More
22	43	Female	1	5	Crackers	Marvel	NFP	Unhealthy	2	0.002	0.32	1	124.945	0	x	0	0	9.8	5	4.685	8.884	2	84.6	3	5.118	2	5.4	17.9	1	5.618	1	0.417	42.7	8.884	4.685	1	2	3	2	0	0	0	0	White (Not Hispanic)	100k+	Over 20k	Employed (Full Time)	Masters	High School or More
22	43	Female	1	6	Crackers	Earls	NFP	Healthy	2	0.218	0.419	1	95.823	0	x	0	0	9.8	6	7.202	5.402	1	84.6	4	4.17	2	5.868	17.9	3	5.369	1	0.818	42.7	5.402	7.202	1	2	3	2	0	0	0	0	White (Not Hispanic)	100k+	Over 20k	Employed (Full Time)	Masters	High School or More
22	43	Female	1	7	Crackers	Fish Eye	MTLF	Healthy	0	x	0	0	142.26	5	1.436	8.234	2	9.8	0		0	0	84.6	1	18.236	1	3.149	17.9	6	9.535	1	0.53	42.7	8.234	1.436	1	2	1	2	3	2	1	2	White (Not Hispanic)	100k+	Over 20k	Employed (Full Time)	Masters	High School or More
22	43	Female	1	8	Cereal	Bran Blast	MTLF	Healthy	0	x	0	0	108.116	3	0.002	9.484	2	9.8	3	7.418	4.366	1	84.6	3	6.902	1	4.181	17.9	0	x	0	0	42.7	13.85	0.002	1	2	1	0	0	0	0	0	White (Not Hispanic)	100k+	Over 20k	Employed (Full Time)	Masters	High School or More
23	41	Female	2	1	Crackers	Marvel	NFP	Healthy	11	0.02	4.653	1	124.945	0	x	0	0	9.8	2	18.778	6.595	1	84.6	0	x	0	0	17.9	0	x	0	0	42.7	6.595	18.778	1	2	0	0	0	0	0	0	White (Not Hispanic)	75k-100k	Over 20k	Employed (Full Time)	High School	High School or More
23	41	Female	2	2	Crackers	Earls	MTLF	Unhealthy	4	0.001	1.576	1	95.823	1	6.191	5.069	1	9.8	0		0	0	84.6	0	x	0	0	17.9	2	20.536	1	1.372	42.7	5.069	6.191	1	3	0	0	0	0	0	0	White (Not Hispanic)	75k-100k	Over 20k	Employed (Full Time)	High School	High School or More
23	41	Female	2	3	Cereal	Sunrise	MTLF	Healthy	7	0.274	3.39	1	97.08	5	7.379	3.685	1	9.8	3	16.088	5.511	1	84.6	0	x	0	0	17.9	0	x	0	0	42.7	9.196	7.379	1	2	0	0	0	0	0	0	White (Not Hispanic)	75k-100k	Over 20k	Employed (Full Time)	High School	High School or More
23	41	Female	2	4	Cereal	Golden Harvest	MTLF	Unhealthy	8	0.02	2.05	1	144.3	3	6.847	2.263	1	9.8	0		0	0	84.6	0	x	0	0	17.9	4	20.158	0	1.43	42.7	2.263	6.847	1	3	0	0	0	0	0	0	White (Not Hispanic)	75k-100k	Over 20k	Employed (Full Time)	High School	High School or More
23	41	Female	2	5	Crackers	Fish Eye	NFP	Unhealthy	4	0	3.748	1	142.26	0	x	0	0	9.8	1	13.64	6.79	1	84.6	0	x	0	0	17.9	1	26.364	1	1.447	42.7	6.79	13.64	1	2	3	0	0	0	0	0	White (Not Hispanic)	75k-100k	Over 20k	Employed (Full Time)	High School	High School or More
23	41	Female	2	6	Cereal	Bran Blast	NFP	Healthy	6	0.378	2.237	1	108.116	0	x	0	0	9.8	0		0	0	84.6	0	x	0	0	17.9	1	18.482	1	4.699	42.7	0	x	1	3	0	0	0	0	0	0	White (Not Hispanic)	75k-100k	Over 20k	Employed (Full Time)	High School	High School or More
23	41	Female	2	7	Crackers	Snappers	MTLF	Healthy	2	0.019	5.966	1	96.285	2	8.847	4.415	1	9.8	2	16.828	6.087	1	84.6	0	x	0	0	17.9	0	x	0	0	42.7	10.502	8.847	1	2	0	0	0	0	0	0	White (Not Hispanic)	75k-100k	Over 20k	Employed (Full Time)	High School	High School or More
23	41	Female	2	8	Cereal	Spyros	NFP	Unhealthy	4	0.02	4.842	1	149.6	0	x	0	0	9.8	0		0	0	84.6	0	x	0	0	17.9	3	19.054	1	2.524	42.7	0	x	1	3	0	0	0	0	0	0	White (Not Hispanic)	75k-100k	Over 20k	Employed (Full Time)	High School	High School or More
25	68	Male	2	1	Cereal	Spyros	NFP	Unhealthy	2	1.901	1.65	1	149.6	0	x	0	0	9.8	2	12.084	0.914	1	84.6	4	12.55	1	0.469	17.9	2	19.568	1	2.801	42.7	0.914	12.084	1	2	3	0	0	0	0	0	White (Not Hispanic)	100k+	Over 20k	Employed (Full Time)	Bachelors	High School or More
25	68	Male	2	2	Crackers	Snappers	MTLF	Healthy	1	1.052	2.018	1	96.285	5	0.002	1.769	1	9.8	4	10.869	0.735	1	84.6	1	10.185	1	0.333	17.9	3	15.102	1	3.519	42.7	2.504	0.002	1	2	3	0	0	0	0	0	White (Not Hispanic)	100k+	Over 20k	Employed (Full Time)	Bachelors	High School or More
25	68	Male	2	3	Crackers	Earls	MTLF	Unhealthy	3	0.002	0.9	1	95.823	4	0.652	1.597	1	9.8	3	7.752	1.135	1	84.6	2	8.518	1	0.182	17.9	6	12.769	1	3.167	42.7	2.732	0.652	1	2	3	0	0	0	0	0	White (Not Hispanic)	100k+	Over 20k	Employed (Full Time)	Bachelors	High School or More
25	68	Male	2	4	Crackers	Marvel	NFP	Healthy	2	0.002	1.548	1	124.945	0	x	0	0	9.8	4	6.351	1.52	1	84.6	1	8.751	1	0.033	17.9	10	12.368	1	2.384	42.7	1.52	6.351	1	2	3	4	0	0	0	0	White (Not Hispanic)	100k+	Over 20k	Employed (Full Time)	Bachelors	High School or More
25	68	Male	2	5	Cereal	Bran Blast	NFP	Healthy	3	0.417	1.368	1	108.116	0	x	0	0	9.8	3	9.084	1.251	1	84.6	2	9.784	1	0.067	17.9	5	13.702	1	2.185	42.7	1.251	9.084	1	2	3	0	0	0	0	0	White (Not Hispanic)	100k+	Over 20k	Employed (Full Time)	Bachelors	High School or More
25	68	Male	2	6	Crackers	Fish Eye	NFP	Unhealthy	6	0.569	1.035	1	142.26	0	x	0	0	9.8	1	7.518	1.219	1	84.6	3	10.536	1	0.069	17.9	5	16.451	1	2.473	42.7	1.219	7.518	1	2	3	0	0	0	0	0	White (Not Hispanic)	100k+	Over 20k	Employed (Full Time)	Bachelors	High School or More
25	68	Male	2	7	Cereal	Sunrise	MTLF	Healthy	2	1.118	1.084	1	97.08	6	0.318	1.901	1	9.8	2	11.303	1.614	1	84.6	9	9.402	1	0.517	17.9	2	25.918	1	2.201	42.7	3.515	0.318	1	2	3	0	0	0	0	0	White (Not Hispanic)	100k+	Over 20k	Employed (Full Time)	Bachelors	High School or More
25	68	Male	2	8	Cereal	Golden Harvest	MTLF	Unhealthy	3	0.084	2.119	1	144.3	1	2.236	1.766	1	9.8	5	8.484	1.931	1	84.6	4	8.268	1	0.034	17.9	5	15.984	1	2.12	42.7	3.697	2.236	1	2	3	4	0	0	0	0	White (Not Hispanic)	100k+	Over 20k	Employed (Full Time)	Bachelors	High School or More
27	20	Female	4	1	Cereal	Bran Blast	MTLF	Unhealthy	1	5.518	0.3	1	108.116	14	0.818	6.249	1	9.8	0		0	0	84.6	0	x	0	0	17.9	0	x	0	0	42.7	6.249	0.818	1	4	3	0	0	0	0	0	White (Not Hispanic)	<20k	Under 20k	Unemployed	High School	High School or More
27	20	Female	4	2	Cereal	Golden Harvest	MTLF	Healthy	2	0.002	0.749	1	144.3	5	1.736	1.879	1	9.8	7	7.569	2.429	1	84.6	1	11.402	1	0.301	17.9	5	14.218	2	1.787	42.7	4.308	1.736	1	2	3	4	3	0	0	0	White (Not Hispanic)	<20k	Under 20k	Unemployed	High School	High School or More
27	20	Female	4	3	Crackers	Earls	MTLF	Healthy	2	1.418	0.786	1	95.823	7	1.218	1.316	2	9.8	7	5.935	3.913	1	84.6	2	11.584	1	0.619	17.9	6	13.402	1	1.38	42.7	5.229	1.218	1	2	3	1	0	0	0	0	White (Not Hispanic)	<20k	Under 20k	Unemployed	High School	High School or More
27	20	Female	4	4	Crackers	Marvel	MTLF	Unhealthy	1	0.416	0.366	1	124.945	5	0	3.248	1	9.8	10	6.416	5.667	1	84.6	2	12.301	1	1.716	17.9	4	18.95	1	1.984	42.7	8.915	0	1	2	3	0	0	0	0	0	White (Not Hispanic)	<20k	Under 20k	Unemployed	High School	High School or More
27	20	Female	4	5	Crackers	Fish Eye	NFP	Healthy	1	1.018	0.151	1	142.26	0	x	0	0	9.8	9	6.503	3.28	1	84.6	1	10.952	1	0.366	17.9	6	14.069	1	3.883	42.7	3.28	6.503	1	2	3	0	0	0	0	0	White (Not Hispanic)	<20k	Under 20k	Unemployed	High School	High School or More
27	20	Female	4	6	Cereal	Spyros	NFP	Healthy	2	0.018	0.349	1	149.6	0	x	0	0	9.8	10	5.502	4.045	1	84.6	2	12.385	1	0.667	17.9	2	15.002	1	3.682	42.7	4.045	5.502	1	2	3	4	3	0	0	0	White (Not Hispanic)	<20k	Under 20k	Unemployed	High School	High School or More
27	20	Female	4	7	Cereal	Sunrise	NFP	Unhealthy	2	0.016	1.299	1	97.08	0	x	0	0	9.8	7	4.167	4.5	1	84.6	1	8.682	1	1.035	17.9	6	13.666	1	4.917	42.7	4.5	4.167	1	2	3	0	0	0	0	0	White (Not Hispanic)	<20k	Under 20k	Unemployed	High School	High School or More
27	20	Female	4	8	Crackers	Snappers	NFP	Unhealthy	0	x	0	0	96.285	0	x	0	0	9.8	10	4.852	1.054	1	84.6	2	8.736	1	0.301	17.9	7	12.102	1	2.683	42.7	1.054	4.852	1	2	3	0	0	0	0	0	White (Not Hispanic)	<20k	Under 20k	Unemployed	High School	High School or More
29	58	Male	2	1	Cereal	Golden Harvest	MTLF	Unhealthy	4	1.565	0.249	1	144.3	1	0.681	0.318	1	9.8	49	6.8	4.905	1	84.6	0	x	0	0	17.9	3	4.248	1	0.484	42.7	5.223	0.681	1	3	2	0	0	0	0	0	White (Not Hispanic)	<20k	Under 20k	Disabled/Unable to work	Bachelors	High School or More
29	58	Male	2	2	Cereal	Spyros	NFP	Unhealthy	9	0.015	0.87	1	149.6	0	x	0	0	9.8	67	7.866	8.568	1	84.6	0	x	0	0	17.9	0	x	0	0	42.7	8.568	7.866	1	3	2	0	0	0	0	0	White (Not Hispanic)	<20k	Under 20k	Disabled/Unable to work	Bachelors	High School or More
29	58	Male	2	3	Crackers	Fish Eye	NFP	Unhealthy	4	0.052	0.398	1	142.26	0	x	0	0	9.8	39	7.87	1.663	1	84.6	0	x	0	0	17.9	0	x	0	0	42.7	1.663	7.87	1	2	3	2	0	0	0	0	White (Not Hispanic)	<20k	Under 20k	Disabled/Unable to work	Bachelors	High School or More
29	58	Male	2	4	Cereal	Bran Blast	NFP	Healthy	7	0.169	0.482	1	108.116	0	x	0	0	9.8	21	8.218	2.351	1	84.6	0	x	0	0	17.9	0	x	0	0	42.7	2.351	8.218	1	4	2	0	0	0	0	0	White (Not Hispanic)	<20k	Under 20k	Disabled/Unable to work	Bachelors	High School or More
29	58	Male	2	5	Crackers	Earls	MTLF	Unhealthy	6	0.418	0.666	1	95.823	0	x	0	0	9.8	16	6.135	5.213	1	84.6	0	x	0	0	17.9	5	14.684	1	0.252	42.7	5.213	6.135	1	4	2	3	0	0	0	0	White (Not Hispanic)	<20k	Under 20k	Disabled/Unable to work	Bachelors	High School or More
29	58	Male	2	6	Cereal	Sunrise	MTLF	Healthy	4	0.102	0.555	1	97.08	0	x	0	0	9.8	21	4.252	1.583	1	84.6	0	x	0	0	17.9	0	x	0	0	42.7	1.583	4.252	1	2	0	0	0	0	0	0	White (Not Hispanic)	<20k	Under 20k	Disabled/Unable to work	Bachelors	High School or More
29	58	Male	2	7	Crackers	Snappers	MTLF	Healthy	6	0.002	1.352	1	96.285	1	2.685	0.032	1	9.8	18	8.835	4.361	1	84.6	0	x	0	0	17.9	2	5.785	1	0.966	42.7	4.393	2.685	1	4	3	2	0	0	0	0	White (Not Hispanic)	<20k	Under 20k	Disabled/Unable to work	Bachelors	High School or More
29	58	Male	2	8	Crackers	Marvel	NFP	Healthy	0	x	0	0	124.945	0	x	0	0	9.8	49	7.068	4.365	1	84.6	0	x	0	0	17.9	1	3.668	0	0	42.7	4.365	7.068	1	3	2	0	0	0	0	0	White (Not Hispanic)	<20k	Under 20k	Disabled/Unable to work	Bachelors	High School or More
30	22	Male	4	1	Crackers	Marvel	MTLF	Unhealthy	18	0.184	2.014	1	124.945	3	1.817	0	0	9.8	7	17.417	6.687	1	84.6	0	x	0	0	17.9	0	x	0	0	42.7	6.687	1.817	1	2	0	0	0	0	0	0	Afro-American	20 k - 50 k	Over 20k	Employed (Full Time)	Masters	High School or More
30	22	Male	4	2	Crackers	Earls	MTLF	Healthy	1	0.203	0.182	1	95.823	9	0.552	0.235	1	9.8	25	6.137	8.269	1	84.6	0	x	0	0	17.9	0	x	0	0	42.7	8.504	0.552	1	2	0	0	0	0	0	0	Afro-American	20 k - 50 k	Over 20k	Employed (Full Time)	Masters	High School or More
30	22	Male	4	3	Cereal	Sunrise	NFP	Unhealthy	6	0.918	0.781	1	97.08	0	x	0	0	9.8	8	4.668	8.95	2	84.6	4	16.551	1	1.517	17.9	6	17.884	1	0.282	42.7	8.95	4.668	1	2	3	2	0	0	0	0	Afro-American	20 k - 50 k	Over 20k	Employed (Full Time)	Masters	High School or More
30	22	Male	4	4	Crackers	Fish Eye	NFP	Healthy	4	0.003	0.546	1	142.26	0	x	0	0	9.8	7	6.77	8.454	1	84.6	0	x	0	0	17.9	0	x	0	0	42.7	8.454	6.77	1	2	0	0	0	0	0	0	Afro-American	20 k - 50 k	Over 20k	Employed (Full Time)	Masters	High School or More
30	22	Male	4	5	Cereal	Spyros	NFP	Healthy	6	0.651	0.433	1	149.6	0	x	0	0	9.8	4	8.17	8.454	1	84.6	2	17.169	1	1.717	17.9	0	x	0	0	42.7	8.454	8.17	1	4	2	0	0	0	0	0	Afro-American	20 k - 50 k	Over 20k	Employed (Full Time)	Masters	High School or More
30	22	Male	4	6	Crackers	Snappers	NFP	Unhealthy	6	0.148	0.548	1	96.285	0	x	0	0	9.8	5	4.899	12.994	1	84.6	0	x	0	0	17.9	0	x	0	0	42.7	12.994	4.899	1	2	0	0	0	0	0	0	Afro-American	20 k - 50 k	Over 20k	Employed (Full Time)	Masters	High School or More
30	22	Male	4	7	Cereal	Golden Harvest	MTLF	Healthy	5	0.015	0.436	1	144.3	1	1.348	0.067	1	9.8	7	5.781	13.93	1	84.6	1	16.365	1	0.35	17.9	0	x	0	0	42.7	13.997	1.348	1	2	0	0	0	0	0	0	Afro-American	20 k - 50 k	Over 20k	Employed (Full Time)	Masters	High School or More
30	22	Male	4	8	Cereal	Bran Blast	MTLF	Unhealthy	2	0.002	0.732	1	108.116	10	1.137	0.734	1	9.8	12	5.185	12.666	1	84.6	0	x	0	0	17.9	0	x	0	0	42.7	13.4	1.137	1	2	0	0	0	0	0	0	Afro-American	20 k - 50 k	Over 20k	Employed (Full Time)	Masters	High School or More
31	23	Female	1	1	Cereal	Bran Blast	MTLF	Healthy	0	x	0	0	108.116	6	0.518	0.351	1	9.8	10	4.369	11.752	1	84.6	0	x	0	0	17.9	0	x	0	0	42.7	12.103	0.518	1	2	0	0	0	0	0	0	White (Not Hispanic)	<20k	Under 20k	Employed (Part Time)	High School	High School or More
31	23	Female	1	2	Crackers	Earls	NFP	Healthy	0	x	0	0	95.823	0	x	0	0	9.8	14	3.584	12.264	1	84.6	0	x	0	0	17.9	0	x	0	0	42.7	12.264	3.584	1	3	2	0	0	0	0	0	White (Not Hispanic)	<20k	Under 20k	Employed (Part Time)	High School	High School or More
31	23	Female	1	3	Crackers	Snappers	MTLF	Unhealthy	1	0.003	0.732	1	96.285	2	2.835	0.135	1	9.8	10	6.118	9.436	1	84.6	0	x	0	0	17.9	0	x	0	0	42.7	9.571	2.835	1	2	0	0	0	0	0	0	White (Not Hispanic)	<20k	Under 20k	Employed (Part Time)	High School	High School or More
31	23	Female	1	4	Cereal	Spyros	MTLF	Unhealthy	1	2.251	0.583	1	149.6	2	0.618	1.035	1	9.8	5	5.751	12.77	1	84.6	0	x	0	0	17.9	0	x	0	0	42.7	13.805	0.618	1	2	0	0	0	0	0	0	White (Not Hispanic)	<20k	Under 20k	Employed (Part Time)	High School	High School or More
31	23	Female	1	5	Cereal	Sunrise	NFP	Healthy	4	0.418	0.402	1	97.08	0	x	0	0	9.8	6	4.102	9.899	1	84.6	3	5.569	1	2.051	17.9	0	x	0	0	42.7	9.899	4.102	1	2	0	0	0	0	0	0	White (Not Hispanic)	<20k	Under 20k	Employed (Part Time)	High School	High School or More
31	23	Female	1	6	Cereal	Golden Harvest	NFP	Unhealthy	1	0.069	1.351	1	144.3	0	x	0	0	9.8	14	4.869	8.268	1	84.6	0	x	0	0	17.9	0	x	0	0	42.7	8.268	4.869	1	2	0	0	0	0	0	0	White (Not Hispanic)	<20k	Under 20k	Employed (Part Time)	High School	High School or More
31	23	Female	1	7	Crackers	Fish Eye	MTLF	Healthy	0	x	0	0	142.26	4	0.715	0.117	1	9.8	7	6.499	6.118	1	84.6	1	13.315	1	0.518	17.9	0	x	0	0	42.7	6.235	0.715	1	2	0	0	0	0	0	0	White (Not Hispanic)	<20k	Under 20k	Employed (Part Time)	High School	High School or More
31	23	Female	1	8	Crackers	Marvel	NFP	Unhealthy	1	0.001	0.532	1	124.945	0	x	0	0	9.8	12	5.502	11.684	1	84.6	1	4.651	1	0.032	17.9	0	x	0	0	42.7	11.684	5.502	1	2	0	0	0	0	0	0	White (Not Hispanic)	<20k	Under 20k	Employed (Part Time)	High School	High School or More
33	26	Male	3	1	Cereal	Sunrise	MTLF	Unhealthy	11	0.036	3.367	1	97.08	23	1.192	0.736	1	9.8	15	22.192	8.663	1	84.6	0	x	0	0	17.9	0	x	0	0	42.7	9.399	1.192	1	2	0	0	0	0	0	0	White (Not Hispanic)	20 k - 50 k	Over 20k	Employed (Full Time)	Bachelors	High School or More
33	26	Male	3	2	Crackers	Earls	NFP	Unhealthy	9	0.123	0.721	1	95.823	0	x	0	0	9.8	21	4.931	9.863	1	84.6	1	14.537	1	0.149	17.9	0	x	0	0	42.7	9.863	4.931	1	2	0	0	0	0	0	0	White (Not Hispanic)	20 k - 50 k	Over 20k	Employed (Full Time)	Bachelors	High School or More
33	26	Male	3	3	Crackers	Marvel	MTLF	Healthy	4	3.069	0.353	1	124.945	3	0.64	0.102	1	9.8	7	6	5.244	1	84.6	0	x	0	0	17.9	0	x	0	0	42.7	5.346	0.64	1	2	0	0	0	0	0	0	White (Not Hispanic)	20 k - 50 k	Over 20k	Employed (Full Time)	Bachelors	High School or More
33	26	Male	3	4	Cereal	Bran Blast	NFP	Unhealthy	3	1.054	0.359	1	108.116	0	x	0	0	9.8	18	4.414	8.199	1	84.6	0	x	0	0	17.9	0	x	0	0	42.7	8.199	4.414	1	2	0	0	0	0	0	0	White (Not Hispanic)	20 k - 50 k	Over 20k	Employed (Full Time)	Bachelors	High School or More
33	26	Male	3	5	Cereal	Golden Harvest	NFP	Healthy	7	0.827	0.4	1	144.3	0	x	0	0	9.8	12	5.133	5.519	1	84.6	0	x	0	0	17.9	0	x	0	0	42.7	5.519	5.133	1	2	0	0	0	0	0	0	White (Not Hispanic)	20 k - 50 k	Over 20k	Employed (Full Time)	Bachelors	High School or More
33	26	Male	3	6	Crackers	Snappers	NFP	Healthy	3	0.072	0.276	1	96.285	0	x	0	0	9.8	3	5.612	5.99	1	84.6	0	x	0	0	17.9	0	x	0	0	42.7	5.99	5.612	1	2	0	0	0	0	0	0	White (Not Hispanic)	20 k - 50 k	Over 20k	Employed (Full Time)	Bachelors	High School or More
33	26	Male	3	7	Cereal	Spyros	MTLF	Healthy	1	4.23	0.518	1	149.6	16	1	0.174	1	9.8	5	7.28	6.493	1	84.6	0	x	0	0	17.9	0	x	0	0	42.7	6.667	1	1	2	0	0	0	0	0	0	White (Not Hispanic)	20 k - 50 k	Over 20k	Employed (Full Time)	Bachelors	High School or More
33	26	Male	3	8	Crackers	Fish Eye	MTLF	Unhealthy	4	2.515	0.78	1	142.26	12	1.265	0.419	1	9.8	12	7.055	4.923	1	84.6	0	x	0	0	17.9	0	x	0	0	42.7	5.342	1.265	1	2	0	0	0	0	0	0	White (Not Hispanic)	20 k - 50 k	Over 20k	Employed (Full Time)	Bachelors	High School or More
34	54	Female	2	1	Crackers	Snappers	MTLF	Healthy	10	0.018	3.003	2	96.285	10	0.485	0.635	1	9.8	12	10.552	5.013	1	84.6	7	14.336	1	0.519	17.9	0	x	0	0	42.7	5.648	0.485	1	4	1	2	0	0	0	0	Afro-American	20 k - 50 k	Over 20k	Employed (Full Time)	High School	High School or More
34	54	Female	2	2	Crackers	Fish Eye	NFP	Unhealthy	4	0.015	1.468	1	142.26	0	x	0	0	9.8	8	5.8	7.076	1	84.6	1	14.115	1	0.6	17.9	2	17.348	1	1.918	42.7	7.076	5.8	1	2	3	4	0	0	0	0	Afro-American	20 k - 50 k	Over 20k	Employed (Full Time)	High School	High School or More
34	54	Female	2	3	Cereal	Golden Harvest	MTLF	Unhealthy	1	1.017	0.384	1	144.3	21	3.901	1.52	1	9.8	11	10.25	6.299	1	84.6	1	16.117	1	0.465	17.9	2	x	1	0.703	42.7	7.819	3.901	1	5	4	1	2	3	0	0	Afro-American	20 k - 50 k	Over 20k	Employed (Full Time)	High School	High School or More
34	54	Female	2	4	Cereal	Bran Blast	NFP	Healthy	6	1.385	1.12	2	108.116	0	x	0	0	9.8	14	4.652	5.355	1	84.6	1	11.803	1	1.15	17.9	0	x	0	0	42.7	5.355	4.652	1	2	1	4	1	0	0	0	Afro-American	20 k - 50 k	Over 20k	Employed (Full Time)	High School	High School or More
34	54	Female	2	5	Crackers	Marvel	NFP	Healthy	7	0.002	1.488	2	124.945	0	x	0	0	9.8	11	6.702	6.167	1	84.6	0	x	0	0	17.9	7	15.951	1	0.622	42.7	6.167	6.702	1	2	3	1	0	0	0	0	Afro-American	20 k - 50 k	Over 20k	Employed (Full Time)	High School	High School or More
34	54	Female	2	6	Crackers	Earls	MTLF	Unhealthy	1	0.018	0.25	1	95.823	27	0.384	1.894	1	9.8	13	11.251	8.323	1	84.6	4	19.651	1	0.671	17.9	0	x	0	0	42.7	10.217	0.384	1	2	0	0	0	0	0	0	Afro-American	20 k - 50 k	Over 20k	Employed (Full Time)	High School	High School or More
34	54	Female	2	7	Crackers	Spyros	NFP	Unhealthy	2	5.316	0.55	1	149.6	0	x	0	0	9.8	14	7.782	7.891	1	84.6	0	x	0	0	17.9	7	19.966	1	1.385	42.7	7.891	7.782	1	4	1	2	3	5	3	0	Afro-American	20 k - 50 k	Over 20k	Employed (Full Time)	High School	High School or More
34	54	Female	2	8	Cereal	Sunrise	MTLF	Healthy	7	0.102	0.403	1	97.08	13	0.468	2.943	2	9.8	7	6.784	6.033	1	84.6	0	x	0	0	17.9	1	15.751	1	0.733	42.7	8.976	0.468	1	2	3	1	0	0	0	0	Afro-American	20 k - 50 k	Over 20k	Employed (Full Time)	High School	High School or More
35	62	Male	4	1	Crackers	Marvel	MTLF	Unhealthy	3	1.033	1.101	1	124.945	0	x	0	0	9.8	3	7.984	0.939	1	84.6	1	11.122	1	0.221	17.9	6	13.295	1	0.351	42.7	0.939	7.984	1	2	3	0	0	0	0	0	Afro-American	<20k	Under 20k	Retired	High School	High School or More
35	62	Male	4	2	Crackers	Earls	MTLF	Healthy	3	0	1.437	1	95.823	2	4.502	0.619	1	9.8	1	10.537	0.105	1	84.6	2	8.02	1	0.047	17.9	4	12.138	1	0.98	42.7	0.724	4.502	1	2	3	0	0	0	0	0	Afro-American	<20k	Under 20k	Retired	High School	High School or More
35	62	Male	4	3	Cereal	Sunrise	NFP	Unhealthy	5	0.018	2.867	1	97.08	0	x	0	0	9.8	8	8.018	1.13	1	84.6	0	x	0	0	17.9	5	13.274	1	1.098	42.7	1.13	8.018	1	2	3	4	0	0	0	0	Afro-American	<20k	Under 20k	Retired	High School	High School or More
35	62	Male	4	4	Cereal	Golden Harvest	MTLF	Healthy	9	2.468	2.472	1	144.3	1	1.744	0.62	1	9.8	1	8.571	0.105	1	84.6	3	9.69	1	0.171	17.9	3	13.123	1	0.929	42.7	0.725	1.744	1	2	3	4	0	0	0	0	Afro-American	<20k	Under 20k	Retired	High School	High School or More
35	62	Male	4	5	Crackers	Snappers	NFP	Unhealthy	1	0.019	2.212	1	96.285	0	x	0	0	9.8	3	8.552	0.606	1	84.6	0	x	0	0	17.9	9	13.157	1	0.94	42.7	0.606	8.552	1	2	3	4	0	0	0	0	Afro-American	<20k	Under 20k	Retired	High School	High School or More
35	62	Male	4	6	Cereal	Spyros	NFP	Healthy	6	1.502	2.245	1	149.6	0	x	0	0	9.8	1	7.64	0.158	1	84.6	2	7.757	1	0.058	17.9	1	11.123	1	1.029	42.7	0.158	7.64	1	2	3	4	0	0	0	0	Afro-American	<20k	Under 20k	Retired	High School	High School or More
35	62	Male	4	7	Crackers	Fish Eye	NFP	Healthy	3	0	2.775	1	142.26	0	x	0	0	9.8	0		0	0	84.6	0	x	0	0	17.9	1	16.744	1	0.05	42.7	0	x	1	2	3	4	0	0	0	0	Afro-American	<20k	Under 20k	Retired	High School	High School or More
35	62	Male	4	8	Cereal	Bran Blast	MTLF	Unhealthy	1	1.621	1.254	1	108.116	1	0.31	0.054	1	9.8	1	6.709	0.77	1	84.6	0	x	0	0	17.9	3	10.95	1	0.739	42.7	0.824	0.31	1	2	3	4	0	0	0	0	Afro-American	<20k	Under 20k	Retired	High School	High School or More
37	32	Male	4	1	Cereal	Spyros	NFP	Healthy	1	0.018	3.881	1	149.6	0	x	0	0	9.8	8	8.002	12.164	1	84.6	0	x	0	0	17.9	0	x	0	0	42.7	12.164	8.002	1	2	0	0	0	0	0	0	Afro-American	<20k	Under 20k	Disabled/Unable to work	Less than High School	Less than high school
37	32	Male	4	2	Crackers	Fish Eye	NFP	Healthy	3	0.018	1.682	1	142.26	0	x	0	0	9.8	2	5.618	3.683	1	84.6	0	x	0	0	17.9	3	12.302	1	1.6	42.7	3.683	5.618	1	2	3	0	0	0	0	0	Afro-American	<20k	Under 20k	Disabled/Unable to work	Less than High School	Less than high school
37	32	Male	4	3	Cereal	Bran Blast	MTLF	Unhealthy	3	0.018	1.035	1	108.116	8	4.469	4.683	1	9.8	4	12.752	5.696	1	84.6	0	x	0	0	17.9	0	x	0	0	42.7	10.379	4.469	1	2	0	0	0	0	0	0	Afro-American	<20k	Under 20k	Disabled/Unable to work	Less than High School	Less than high school
37	32	Male	4	4	Cereal	Golden Harvest	MTLF	Healthy	13	5.185	4.105	1	144.3	6	2.818	3.736	1	9.8	3	15.251	0.419	1	84.6	4	16.802	1	0.184	17.9	0	x	0	0	42.7	4.155	2.818	1	2	0	0	0	0	0	0	Afro-American	<20k	Under 20k	Disabled/Unable to work	Less than High School	Less than high school
37	32	Male	4	5	Crackers	Earls	MTLF	Healthy	3	0.035	2.833	1	95.823	2	5.318	2.665	1	9.8	1	13.902	4.664	1	84.6	0	x	0	0	17.9	0	x	0	0	42.7	7.329	5.318	1	2	0	0	0	0	0	0	Afro-American	<20k	Under 20k	Disabled/Unable to work	Less than High School	Less than high school
37	32	Male	4	6	Crackers	Snappers	NFP	Unhealthy	4	0.002	2.335	1	96.285	0	x	0	0	9.8	4	9.468	7.533	1	84.6	1	18.284	1	0.4	17.9	0	x	0	0	42.7	7.533	9.468	1	2	0	0	0	0	0	0	Afro-American	<20k	Under 20k	Disabled/Unable to work	Less than High School	Less than high school
37	32	Male	4	7	Crackers	Marvel	MTLF	Unhealthy	1	0.017	2.284	1	124.945	0	x	0	0	9.8	0		0	0	84.6	0	x	0	0	17.9	0	x	0	0	42.7	0	x	1	0	0	0	0	0	0	0	Afro-American	<20k	Under 20k	Disabled/Unable to work	Less than High School	Less than high school
37	32	Male	4	8	Cereal	Sunrise	NFP	Unhealthy	9	2.351	2.731	1	97.08	0	x	0	0	9.8	0		0	0	84.6	0	x	0	0	17.9	0	x	0	0	42.7	0	x	1	0	0	0	0	0	0	0	Afro-American	<20k	Under 20k	Disabled/Unable to work	Less than High School	Less than high school
38	33	Female	2	1	Crackers	Snappers	MTLF	Healthy	3	0.002	9.215	1	96.285	14	8.951	7.496	1	9.8	0		0	0	84.6	0	x	0	0	17.9	0	x	0	0	42.7	7.496	8.951	1	0	0	0	0	0	0	0	Afro-American	<20k	Under 20k	Unemployed	High School	High School or More
38	33	Female	2	2	Cereal	Sunrise	MTLF	Healthy	5	0.451	5.831	1	97.08	2	7.751	0.781	1	9.8	6	11.784	11.285	1	84.6	0	x	0	0	17.9	0	x	0	0	42.7	12.066	7.751	1	2	0	0	0	0	0	0	Afro-American	<20k	Under 20k	Unemployed	High School	High School or More
38	33	Female	2	3	Cereal	Golden Harvest	MTLF	Unhealthy	6	0.369	2.515	1	144.3	2	6.185	1.534	1	9.8	5	13.036	6.594	1	84.6	1	20.251	1	0.635	17.9	0	x	0	0	42.7	8.128	6.185	1	2	0	0	0	0	0	0	Afro-American	<20k	Under 20k	Unemployed	High School	High School or More
38	33	Female	2	4	Crackers	Fish Eye	NFP	Unhealthy	5	0.002	5.632	1	142.26	0	x	0	0	9.8	0		0	0	84.6	0	x	0	0	17.9	0	x	0	0	42.7	0	x	1	0	0	0	0	0	0	0	Afro-American	<20k	Under 20k	Unemployed	High School	High School or More
38	33	Female	2	5	Cereal	Spyros	NFP	Unhealthy	4	0.003	5.415	1	149.6	0	x	0	0	9.8	6	8.885	12.219	1	84.6	0	x	0	0	17.9	0	x	0	0	42.7	12.219	8.885	1	2	0	0	0	0	0	0	Afro-American	<20k	Under 20k	Unemployed	High School	High School or More
38	33	Female	2	6	Cereal	Bran Blast	NFP	Healthy	3	0.033	1.216	1	108.116	0	x	0	0	9.8	12	9.882	8.718	1	84.6	0	x	0	0	17.9	0	x	0	0	42.7	8.718	9.882	1	2	0	0	0	0	0	0	Afro-American	<20k	Under 20k	Unemployed	High School	High School or More
38	33	Female	2	7	Crackers	Marvel	NFP	Healthy	7	0.003	9.296	1	124.945	0	x	0	0	9.8	0		0	0	84.6	0	x	0	0	17.9	0	x	0	0	42.7	0	x	1	0	0	0	0	0	0	0	Afro-American	<20k	Under 20k	Unemployed	High School	High School or More
38	33	Female	2	8	Crackers	Earls	MTLF	Unhealthy	6	0.002	8.154	1	95.823	2	1.451	0.819	1	9.8	1	21.618	0.733	1	84.6	0	x	0	0	17.9	1	19.718	1	0.751	42.7	1.552	1.451	1	2	3	2	0	0	0	0	Afro-American	<20k	Under 20k	Unemployed	High School	High School or More
40	55	Female	1	1	Crackers	Snappers	MTLF	Unhealthy	16	0.018	10.813	1	96.285	4	2.602	0.368	1	9.8	0		0	0	84.6	0	x	0	0	17.9	0	x	0	0	42.7	0.368	2.602	1	0	0	0	0	0	0	0	Hispanic	<20k	Under 20k	Unemployed	Less than High School	Less than high school
40	55	Female	1	2	Crackers	Fish Eye	MTLF	Healthy	7	0.002	4.45	1	142.26	4	1.618	0.615	1	9.8	0		0	0	84.6	0	x	0	0	17.9	0	x	0	0	42.7	0.615	1.618	1	0	0	0	0	0	0	0	Hispanic	<20k	Under 20k	Unemployed	Less than High School	Less than high school
40	55	Female	1	3	Cereal	Bran Blast	MTLF	Healthy	1	0.018	2.384	1	108.116	10	2.684	1.387	1	9.8	0		0	0	84.6	0	x	0	0	17.9	0	x	0	0	42.7	1.387	2.684	1	0	0	0	0	0	0	0	Hispanic	<20k	Under 20k	Unemployed	Less than High School	Less than high school
40	55	Female	1	4	Cereal	Sunrise	NFP	Healthy	9	0.35	2.631	1	97.08	0	x	0	0	9.8	0		0	0	84.6	0	x	0	0	17.9	0	x	0	0	42.7	0	x	1	0	0	0	0	0	0	0	Hispanic	<20k	Under 20k	Unemployed	Less than High School	Less than high school
40	55	Female	1	5	Crackers	Marvel	NFP	Unhealthy	5	0.002	6.8	1	124.945	0	x	0	0	9.8	0		0	0	84.6	0	x	0	0	17.9	0	x	0	0	42.7	0	x	1	0	0	0	0	0	0	0	Hispanic	<20k	Under 20k	Unemployed	Less than High School	Less than high school
40	55	Female	1	6	Cereal	Spyros	MTLF	Unhealthy	7	0.001	2.328	1	149.6	5	0.184	2.667	1	9.8	0		0	0	84.6	0	x	0	0	17.9	0	x	0	0	42.7	2.667	0.184	1	0	0	0	0	0	0	0	Hispanic	<20k	Under 20k	Unemployed	Less than High School	Less than high school
40	55	Female	1	7	Crackers	Earls	NFP	Healthy	3	0.002	3.853	1	95.823	0	x	0	0	9.8	0		0	0	84.6	0	x	0	0	17.9	0	x	0	0	42.7	0	x	1	0	0	0	0	0	0	0	Hispanic	<20k	Under 20k	Unemployed	Less than High School	Less than high school
40	55	Female	1	8	Cereal	Golden Harvest	NFP	Unhealthy	7	0.003	2.925	1	144.3	0	x	0	0	9.8	0		0	0	84.6	0	x	0	0	17.9	0	x	0	0	42.7	0	x	1	0	0	0	0	0	0	0	Hispanic	<20k	Under 20k	Unemployed	Less than High School	Less than high school
42	20	Female	4	1	Cereal	Sunrise	NFP	Unhealthy	1	1.35	0.432	1	97.08	0	x	0	0	9.8	31	14.55	5.872	1	84.6	0	x	0	0	17.9	6	8.701	1	1.048	42.7	5.872	14.55	1	3	2	0	0	0	0	0	Afro-American	<20k	Under 20k	Student	High School	High School or More
42	20	Female	4	2	Cereal	Bran Blast	MTLF	Unhealthy	0	x	0	0	108.116	14	0.518	3.272	2	9.8	22	17.435	5.97	1	84.6	0	x	0	0	17.9	3	13.751	1	0.166	42.7	9.242	0.518	1	4	1	3	2	1	0	0	Afro-American	<20k	Under 20k	Student	High School	High School or More
42	20	Female	4	3	Cereal	Golden Harvest	MTLF	Healthy	4	4.418	1.25	1	144.3	2	8.918	0.086	1	9.8	10	16.769	11.077	1	84.6	0	x	0	0	17.9	0	x	0	0	42.7	11.163	8.918	1	4	1	2	0	0	0	0	Afro-American	<20k	Under 20k	Student	High School	High School or More
42	20	Female	4	4	Crackers	Marvel	MTLF	Unhealthy	5	0.001	1.551	1	124.945	1	7.783	0	0	9.8	7	10.15	5.667	2	84.6	1	17.15	1	0.684	17.9	6	18.017	1	1.166	42.7	5.667	7.783	1	2	3	2	0	0	0	0	Afro-American	<20k	Under 20k	Student	High School	High School or More
42	20	Female	4	5	Crackers	Earls	MTLF	Healthy	4	0.002	0.885	1	95.823	5	3.736	0.762	1	9.8	9	13.318	6.532	1	84.6	0	x	0	0	17.9	0	x	0	0	42.7	7.294	3.736	1	2	0	0	0	0	0	0	Afro-American	<20k	Under 20k	Student	High School	High School or More
42	20	Female	4	6	Crackers	Fish Eye	NFP	Healthy	2	0.617	3.136	1	142.26	0	x	0	0	9.8	4	12.168	1.912	1	84.6	0	x	0	0	17.9	0	x	0	0	42.7	1.912	12.168	1	2	0	0	0	0	0	0	Afro-American	<20k	Under 20k	Student	High School	High School or More
42	20	Female	4	7	Crackers	Snappers	NFP	Unhealthy	4	0.002	3.561	1	96.285	0	x	0	0	9.8	4	15.735	4.416	1	84.6	0	x	0	0	17.9	0	x	0	0	42.7	4.416	15.735	1	4	3	2	0	0	0	0	Afro-American	<20k	Under 20k	Student	High School	High School or More
42	20	Female	4	8	Cereal	Spyros	NFP	Healthy	5	0.018	3.299	1	149.6	0	x	0	0	9.8	24	8.751	5.715	1	84.6	0	x	0	0	17.9	0	x	0	0	42.7	5.715	8.751	1	2	0	0	0	0	0	0	Afro-American	<20k	Under 20k	Student	High School	High School or More
43	58	Female	3	1	Cereal	Sunrise	MTLF	Unhealthy	1	10.881	1.134	1	97.08	13	3.345	0.962	1	9.8	5	15.674	8.48	1	84.6	0	x	0	0	17.9	0	x	0	0	42.7	9.442	3.345	1	2	0	0	0	0	0	0	Afro-American	<20k	Under 20k	Disabled/Unable to work	High School	High School or More
43	58	Female	3	2	Cereal	Bran Blast	NFP	Unhealthy	0	x	0	0	108.116	0	x	0	0	9.8	8	5.259	11.092	1	84.6	1	17.914	1	0.185	17.9	0	x	0	0	42.7	11.092	5.259	1	2	0	0	0	0	0	0	Afro-American	<20k	Under 20k	Disabled/Unable to work	High School	High School or More
43	58	Female	3	3	Crackers	Earls	NFP	Unhealthy	3	0.02	1.721	1	95.823	0	x	0	0	9.8	4	10.02	10.505	1	84.6	0	x	0	0	17.9	0	x	0	0	42.7	10.505	10.02	1	4	1	2	0	0	0	0	Afro-American	<20k	Under 20k	Disabled/Unable to work	High School	High School or More
43	58	Female	3	4	Cereal	Spyros	MTLF	Healthy	3	0.019	0.974	1	149.6	14	1.605	2.956	1	9.8	1	16.984	3.226	1	84.6	0	x	0	0	17.9	0	x	0	0	42.7	6.182	1.605	1	2	0	0	0	0	0	0	Afro-American	<20k	Under 20k	Disabled/Unable to work	High School	High School or More
43	58	Female	3	5	Crackers	Marvel	MTLF	Healthy	0	x	0	0	124.945	10	0.916	1.966	1	9.8	4	16.364	6.986	1	84.6	2	24.32	1	0.914	17.9	0	x	0	0	42.7	8.952	0.916	1	2	0	0	0	0	0	0	Afro-American	<20k	Under 20k	Disabled/Unable to work	High School	High School or More
43	58	Female	3	6	Cereal	Golden Harvest	NFP	Healthy	14	0.192	2.954	1	144.3	0	x	0	0	9.8	6	20.158	6.324	1	84.6	0	x	0	0	17.9	0	x	0	0	42.7	6.324	20.158	1	2	0	0	0	0	0	0	Afro-American	<20k	Under 20k	Disabled/Unable to work	High School	High School or More
43	58	Female	3	7	Crackers	Snappers	NFP	Healthy	4	0.02	0.893	1	96.285	0	x	0	0	9.8	2	9.31	9.391	1	84.6	1	9.813	1	0.529	17.9	0	x	0	0	42.7	9.391	9.31	1	2	0	0	0	0	0	0	Afro-American	<20k	Under 20k	Disabled/Unable to work	High School	High School or More
43	58	Female	3	8	Crackers	Fish Eye	MTLF	Unhealthy	1	5.69	0.841	1	142.26	10	1	1.521	1	9.8	17	9.399	8.305	1	84.6	0	x	0	0	17.9	0	x	0	0	42.7	9.826	1	1	2	0	0	0	0	0	0	Afro-American	<20k	Under 20k	Disabled/Unable to work	High School	High School or More
45	51	Female	4	1	Cereal	Bran Blast	MTLF	Unhealthy	10	0.088	2	1	108.116	20	6.364	0.356	1	9.8	0		0	0	84.6	0	x	0	0	17.9	0	x	0	0	42.7	0.356	6.364	1	0	0	0	0	0	0	0	Afro-American	20 k - 50 k	Over 20k	Retired	High School	High School or More
45	51	Female	4	2	Crackers	Snappers	NFP	Unhealthy	12	0	4.336	1	96.285	0	x	0	0	9.8	0		0	0	84.6	0	x	0	0	17.9	0	x	0	0	42.7	0	x	1	0	0	0	0	0	0	0	Afro-American	20 k - 50 k	Over 20k	Retired	High School	High School or More
45	51	Female	4	3	Cereal	Sunrise	NFP	Unhealthy	12	0.018	7.253	1	97.08	0	x	0	0	9.8	0		0	0	84.6	0	x	0	0	17.9	0	x	0	0	42.7	0	x	1	0	0	0	0	0	0	0	Afro-American	20 k - 50 k	Over 20k	Retired	High School	High School or More
45	51	Female	4	4	Cereal	Golden Harvest	MTLF	Healthy	12	0.123	2.925	1	144.3	21	3.999	3.203	1	9.8	0		0	0	84.6	0	x	0	0	17.9	0	x	0	0	42.7	3.203	3.999	1	0	0	0	0	0	0	0	Afro-American	20 k - 50 k	Over 20k	Retired	High School	High School or More
45	51	Female	4	5	Crackers	Marvel	MTLF	Unhealthy	6	0	1.116	1	124.945	24	1.655	4.197	1	9.8	0		0	0	84.6	0	x	0	0	17.9	0	x	0	0	42.7	4.197	1.655	1	0	0	0	0	0	0	0	Afro-American	20 k - 50 k	Over 20k	Retired	High School	High School or More
45	51	Female	4	6	Cereal	Spyros	NFP	Healthy	4	0.019	3.969	1	149.6	0	x	0	0	9.8	0		0	0	84.6	0	x	0	0	17.9	0	x	0	0	42.7	0	x	1	0	0	0	0	0	0	0	Afro-American	20 k - 50 k	Over 20k	Retired	High School	High School or More
45	51	Female	4	7	Crackers	Earls	MTLF	Healthy	15	0.02	1.18	1	95.823	28	0.848	1.838	1	9.8	0		0	0	84.6	0	x	0	0	17.9	0	x	0	0	42.7	1.838	0.848	1	0	0	0	0	0	0	0	Afro-American	20 k - 50 k	Over 20k	Retired	High School	High School or More
45	51	Female	4	8	Crackers	Fish Eye	NFP	Healthy	1	0.916	0.835	1	142.26	0	x	0	0	9.8	0		0	0	84.6	0	x	0	0	17.9	0	x	0	0	42.7	0	x	1	0	0	0	0	0	0	0	Afro-American	20 k - 50 k	Over 20k	Retired	High School	High School or More
46	46	Male	2	1	Crackers	Marvel	NFP	Healthy	4	0.002	0.386	1	124.945	0	x	0	0	9.8	0		0	0	84.6	0	x	0	0	17.9	0	x	0	0	42.7	0	x	1	0	0	0	0	0	0	0	White (Not Hispanic)	<20k	Under 20k	Unemployed	High School	High School or More
46	46	Male	2	2	Crackers	Earls	MTLF	Unhealthy	27	0.003	9.001	1	95.823	9	14.169	0.534	1	9.8	0		0	0	84.6	0	x	0	0	17.9	0	x	0	0	42.7	0.534	14.169	1	0	0	0	0	0	0	0	White (Not Hispanic)	<20k	Under 20k	Unemployed	High School	High School or More
46	46	Male	2	3	Cereal	Golden Harvest	MTLF	Unhealthy	25	0.014	5.203	1	144.3	0	x	0	0	9.8	0		0	0	84.6	0	x	0	0	17.9	0	x	0	0	42.7	0	x	1	0	0	0	0	0	0	0	White (Not Hispanic)	<20k	Under 20k	Unemployed	High School	High School or More
46	46	Male	2	4	Cereal	Sunrise	MTLF	Healthy	3	0.002	2.119	1	97.08	6	3.25	1.218	1	9.8	0		0	0	84.6	0	x	0	0	17.9	0	x	0	0	42.7	1.218	3.25	1	0	0	0	0	0	0	0	White (Not Hispanic)	<20k	Under 20k	Unemployed	High School	High School or More
46	46	Male	2	5	Cereal	Bran Blast	NFP	Healthy	4	0.002	1.914	1	108.116	0	x	0	0	9.8	0		0	0	84.6	0	x	0	0	17.9	0	x	0	0	42.7	0	x	1	0	0	0	0	0	0	0	White (Not Hispanic)	<20k	Under 20k	Unemployed	High School	High School or More
46	46	Male	2	6	Crackers	Fish Eye	NFP	Unhealthy	1	0.001	2.798	1	142.26	0	x	0	0	9.8	0		0	0	84.6	0	x	0	0	17.9	0	x	0	0	42.7	0	x	1	0	0	0	0	0	0	0	White (Not Hispanic)	<20k	Under 20k	Unemployed	High School	High School or More
46	46	Male	2	7	Crackers	Snappers	MTLF	Healthy	6	0.002	2.387	1	96.285	13	3.051	1.634	1	9.8	0		0	0	84.6	0	x	0	0	17.9	0	x	0	0	42.7	1.634	3.051	1	0	0	0	0	0	0	0	White (Not Hispanic)	<20k	Under 20k	Unemployed	High School	High School or More
46	46	Male	2	8	Cereal	Spyros	NFP	Unhealthy	1	0.003	1.8	1	149.6	0	x	0	0	9.8	0		0	0	84.6	0	x	0	0	17.9	0	x	0	0	42.7	0	x	1	0	0	0	0	0	0	0	White (Not Hispanic)	<20k	Under 20k	Unemployed	High School	High School or More
47	37	Female	3	1	Crackers	Marvel	MTLF	Healthy	10	0.002	12.402	1	124.945	11	14.984	3.55	1	9.8	4	24.569	8.684	1	84.6	0	x	0	0	17.9	1	36.202	1	0.333	42.7	12.234	14.984	1	2	3	0	0	0	0	0	White (Not Hispanic)	<20k	Under 20k	Employed (Part Time)	High School	High School or More
47	37	Female	3	3	Cereal	Spyros	MTLF	Healthy	1	0.002	0.25	1	149.6	11	0.303	1.529	1	9.8	2	5.184	5.236	1	84.6	0	x	0	0	17.9	0	x	0	0	42.7	6.765	0.303	1	2	0	0	0	0	0	0	White (Not Hispanic)	<20k	Under 20k	Employed (Part Time)	High School	High School or More
47	37	Female	3	4	Cereal	Golden Harvest	NFP	Healthy	1	0.002	0.317	1	144.3	0	x	0	0	9.8	5	2.936	5.632	1	84.6	0	x	0	0	17.9	0	x	0	0	42.7	5.632	2.936	1	2	0	0	0	0	0	0	White (Not Hispanic)	<20k	Under 20k	Employed (Part Time)	High School	High School or More
47	37	Female	3	5	Crackers	Earls	NFP	Unhealthy	2	0.002	0.349	1	95.823	0	x	0	0	9.8	5	3.918	4.564	1	84.6	2	8.488	1	0.45	17.9	0	x	0	0	42.7	4.564	3.918	1	2	0	0	0	0	0	0	White (Not Hispanic)	<20k	Under 20k	Employed (Part Time)	High School	High School or More
47	37	Female	3	6	Crackers	Fish Eye	MTLF	Unhealthy	0	x	0	0	142.26	7	1.098	1.333	1	9.8	7	4.298	5.102	1	84.6	1	10.518	1	0.516	17.9	0	x	0	0	42.7	6.435	1.098	1	2	0	0	0	0	0	0	White (Not Hispanic)	<20k	Under 20k	Employed (Part Time)	High School	High School or More
47	37	Female	3	7	Cereal	Sunrise	MTLF	Unhealthy	1	2.238	0.134	1	97.08	3	0.168	1.681	1	9.8	10	3.968	5.303	1	84.6	1	8.988	1	1.067	17.9	0	x	0	0	42.7	6.984	0.168	1	2	0	0	0	0	0	0	White (Not Hispanic)	<20k	Under 20k	Employed (Part Time)	High School	High School or More
47	37	Female	3	8	Crackers	Snappers	NFP	Healthy	3	0.005	0.219	1	96.285	0	x	0	0	9.8	4	3.835	4.169	1	84.6	3	8.655	1	1.384	17.9	0	x	0	0	42.7	4.169	3.835	1	2	0	0	0	0	0	0	White (Not Hispanic)	<20k	Under 20k	Employed (Part Time)	High School	High School or More
49	18	Female	3	1	Crackers	Marvel	MTLF	Healthy	15	0.397	3.33	1	124.945	45	7.052	1.279	1	9.8	6	27.742	1.955	1	84.6	2	27.929	1	0.551	17.9	0	x	0	0	42.7	3.234	7.052	1	2	0	0	0	0	0	0	White (Not Hispanic)	<20k	Under 20k	Employed (Part Time)	High School	High School or More
49	18	Female	3	2	Crackers	Earls	NFP	Unhealthy	5	0.323	0.378	1	95.823	0	x	0	0	9.8	9	10.806	2.014	1	84.6	6	9.511	1	0.611	17.9	13	25.028	1	0.404	42.7	2.014	10.806	1	2	3	0	0	0	0	0	White (Not Hispanic)	<20k	Under 20k	Employed (Part Time)	High School	High School or More
49	18	Female	3	3	Cereal	Spyros	MTLF	Healthy	10	0.123	1.997	1	149.6	15	4.64	0.585	1	9.8	3	12.897	1.306	1	84.6	0	x	0	0	17.9	0	x	0	0	42.7	1.891	4.64	1	2	0	0	0	0	0	0	White (Not Hispanic)	<20k	Under 20k	Employed (Part Time)	High School	High School or More
49	18	Female	3	4	Cereal	Golden Harvest	NFP	Healthy	3	8.38	0.326	1	144.3	0	x	0	0	9.8	0		0	0	84.6	0	x	0	0	17.9	0	x	0	0	42.7	0	x	1	0	0	0	0	0	0	0	White (Not Hispanic)	<20k	Under 20k	Employed (Part Time)	High School	High School or More
49	18	Female	3	5	Crackers	Snappers	NFP	Healthy	6	0.33	1.774	1	96.285	0	x	0	0	9.8	15	11.585	3.941	1	84.6	5	17.104	1	0.361	17.9	0	x	0	0	42.7	3.941	11.585	1	2	0	0	0	0	0	0	White (Not Hispanic)	<20k	Under 20k	Employed (Part Time)	High School	High School or More
49	18	Female	3	6	Cereal	Bran Blast	NFP	Unhealthy	5	0.02	0.466	1	108.116	0	x	0	0	9.8	19	9.449	5.564	1	84.6	1	9.951	1	0.029	17.9	0	x	0	0	42.7	5.564	9.449	1	2	0	0	0	0	0	0	White (Not Hispanic)	<20k	Under 20k	Employed (Part Time)	High School	High School or More
49	18	Female	3	7	Cereal	Sunrise	MTLF	Unhealthy	4	0.295	0.172	1	97.08	28	3.552	2.133	1	9.8	10	13.172	1.923	1	84.6	1	21.137	1	0.034	17.9	0	x	0	0	42.7	4.056	3.552	1	2	0	0	0	0	0	0	White (Not Hispanic)	<20k	Under 20k	Employed (Part Time)	High School	High School or More
49	18	Female	3	8	Crackers	Fish Eye	MTLF	Unhealthy	4	6.192	0.27	1	142.26	20	1.33	0.64	1	9.8	22	11.689	9.367	1	84.6	0	x	0	0	17.9	0	x	0	0	42.7	10.007	1.33	1	2	0	0	0	0	0	0	White (Not Hispanic)	<20k	Under 20k	Employed (Part Time)	High School	High School or More
51	72	Female	2	1	Crackers	Earls	MTLF	Unhealthy	1	0.88	0	0	95.823	7	0.018	2.158	1	9.8	11	11.708	8.4	1	84.6	0	x	0	0	17.9	0	x	0	0	42.7	10.558	0.018	1	2	3	2	0	0	0	0	Hispanic	20 k - 50 k	Over 20k	Employed (Full Time)	High School	High School or More
51	72	Female	2	2	Crackers	Marvel	NFP	Healthy	5	1.399	0.354	1	124.945	0	x	0	0	9.8	13	5.744	1.139	1	84.6	8	7.019	1	3.467	17.9	0	x	0	0	42.7	1.139	5.744	1	4	2	0	0	0	0	0	Hispanic	20 k - 50 k	Over 20k	Employed (Full Time)	High School	High School or More
51	72	Female	2	3	Cereal	Golden Harvest	MTLF	Unhealthy	0	x	0	0	144.3	2	0.999	5.428	1	9.8	12	11.344	1.223	1	84.6	0	x	0	0	17.9	0	x	0	0	42.7	6.651	0.999	1	2	1	0	0	0	0	0	Hispanic	20 k - 50 k	Over 20k	Employed (Full Time)	High School	High School or More
53	49	Male	1	1	Cereal	Golden Harvest	NFP	Unhealthy	7	1.438	1.35	2	144.3	0	x	0	0	9.8	4	13.337	1.536	1	84.6	0	x	0	0	17.9	0	x	0	0	42.7	1.536	13.337	1	4	1	6	2	5	3	2	Did not Disclose	20 k - 50 k	Over 20k	Disabled/Unable to work	Less than High School	Less than high school
53	49	Male	1	2	Cereal	Spyros	MTLF	Unhealthy	1	0.018	0.434	1	149.6	1	0.936	0.467	1	9.8	4	3.785	2.136	1	84.6	0	x	0	0	17.9	9	7.218	1	1.948	42.7	2.603	0.936	1	2	3	4	0	0	0	0	Did not Disclose	20 k - 50 k	Over 20k	Disabled/Unable to work	Less than High School	Less than high school
53	49	Male	1	3	Crackers	Earls	NFP	Healthy	5	0.068	1.6	1	95.823	0	x	0	0	9.8	5	17.918	2.65	1	84.6	0	x	0	0	17.9	22	8.668	1	1.511	42.7	2.65	17.918	1	4	3	6	2	0	0	0	Did not Disclose	20 k - 50 k	Over 20k	Disabled/Unable to work	Less than High School	Less than high school
53	49	Male	1	4	Crackers	Marvel	NFP	Unhealthy	5	0.136	1.347	2	124.945	0	x	0	0	9.8	14	7.302	5.505	1	84.6	0	x	0	0	17.9	2	19.835	1	2.95	42.7	5.505	7.302	1	4	2	3	0	0	0	0	Did not Disclose	20 k - 50 k	Over 20k	Disabled/Unable to work	Less than High School	Less than high school
53	49	Male	1	5	Cereal	Sunrise	NFP	Healthy	11	1.068	1.018	1	97.08	0	x	0	0	9.8	5	5.635	0.919	1	84.6	0	x	0	0	17.9	11	8.651	1	2.498	42.7	0.919	5.635	1	2	3	0	0	0	0	0	Did not Disclose	20 k - 50 k	Over 20k	Disabled/Unable to work	Less than High School	Less than high school
53	49	Male	1	6	Cereal	Bran Blast	MTLF	Healthy	8	0.152	0.135	1	108.116	0	x	0	0	9.8	9	5.502	2.235	1	84.6	0	x	0	0	17.9	0	x	0	0	42.7	2.235	5.502	1	4	2	0	0	0	0	0	Did not Disclose	20 k - 50 k	Over 20k	Disabled/Unable to work	Less than High School	Less than high school
53	49	Male	1	7	Crackers	Fish Eye	MTLF	Healthy	12	0.069	0.637	1	142.26	0	x	0	0	9.8	10	6.736	1.77	1	84.6	0	x	0	0	17.9	0	x	0	0	42.7	1.77	6.736	1	4	2	3	2	0	0	0	Did not Disclose	20 k - 50 k	Over 20k	Disabled/Unable to work	Less than High School	Less than high school
53	49	Male	1	8	Crackers	Snappers	MTLF	Unhealthy	13	0.069	0.352	1	96.285	1	2.085	0.1	1	9.8	2	9.052	1.284	1	84.6	0	x	0	0	17.9	2	12.669	1	1.647	42.7	1.384	2.085	1	4	2	3	0	0	0	0	Did not Disclose	20 k - 50 k	Over 20k	Disabled/Unable to work	Less than High School	Less than high school
54	52	Female	4	1	Cereal	Bran Blast	MTLF	Unhealthy	5	4.964	0.4458	2	108.116	6	1.136	0.049	1	9.8	17	9.102	4.078	1	84.6	0	x	0	0	17.9	12	20.274	1	0.9699	42.7	4.127	1.136	1	2	3	4	1	0	0	0	Afro-American	<20k	Under 20k	Disabled/Unable to work	High School	High School or More
54	52	Female	4	2	Cereal	Spyros	NFP	Healthy	9	0.517	1.105	1	149.6	0	x	0	0	9.8	8	6.088	7.247	1	84.6	0	x	0	0	17.9	0	x	0	0	42.7	7.247	6.088	1	2	3	0	0	0	0	0	Afro-American	<20k	Under 20k	Disabled/Unable to work	High School	High School or More
54	52	Female	4	3	Cereal	Golden Harvest	MTLF	Healthy	7	0.018	0.498	1	144.3	3	1.466	0.092	1	9.8	3	5.688	2.07	1	84.6	0	x	0	0	17.9	0	x	0	0	42.7	2.162	1.466	1	2	3	0	0	0	0	0	Afro-American	<20k	Under 20k	Disabled/Unable to work	High School	High School or More
54	52	Female	4	4	Crackers	Fish Eye	NFP	Healthy	2	0.018	1.207	1	142.26	0	x	0	0	9.8	6	5.259	2.492	1	84.6	4	7.57	1	0.242	17.9	9	11.309	1	0.939	42.7	2.492	5.259	1	2	3	0	0	0	0	0	Afro-American	<20k	Under 20k	Disabled/Unable to work	High School	High School or More
54	52	Female	4	5	Crackers	Marvel	MTLF	Unhealthy	8	0.068	1.7474	1	124.945	4	0.502	0.079	1	9.8	0		0	0	84.6	0	x	0	0	17.9	2	11.399	0	0	42.7	0.079	0.502	1	4	3	0	0	0	0	0	Afro-American	<20k	Under 20k	Disabled/Unable to work	High School	High School or More
54	52	Female	4	6	Crackers	Earls	MTLF	Healthy	2	0	1.295	1	95.823	0	x	0	0	9.8	7	5.242	1.025	1	84.6	0	x	0	0	17.9	5	9.365	1	0.12	42.7	1.025	5.242	1	2	3	4	0	0	0	0	Afro-American	<20k	Under 20k	Disabled/Unable to work	High School	High School or More
54	52	Female	4	7	Cereal	Sunrise	NFP	Unhealthy	2	0.019	2.007	1	97.08	0	x	0	0	9.8	17	11.965	1.296	1	84.6	0	x	0	0	17.9	2	9.846	1	0.267	42.7	1.296	11.965	1	4	3	2	0	0	0	0	Afro-American	<20k	Under 20k	Disabled/Unable to work	High School	High School or More
54	52	Female	4	8	Crackers	Snappers	NFP	Unhealthy	1	0.261	1.067	1	96.285	0	x	0	0	9.8	6	4.517	0.565	1	84.6	0	x	0	0	17.9	3	6.916	1	0.495	42.7	0.565	4.517	1	2	3	4	0	0	0	0	Afro-American	<20k	Under 20k	Disabled/Unable to work	High School	High School or More
55	28	Female	2	1	Crackers	Marvel	NFP	Healthy	14	0	3.901	2	124.945	0	x	0	0	9.8	15	6.777	4.751	1	84.6	2	10.447	1	0.345	17.9	11	15.535	1	1.133	42.7	4.751	6.777	1	2	3	6	3	1	0	0	Afro-American	<20k	Under 20k	Employed (Full Time)	High School	High School or More
55	28	Female	2	2	Cereal	Spyros	NFP	Unhealthy	7	0.206	2.566	1	149.6	0	x	0	0	9.8	6	6.448	5.697	1	84.6	0	x	0	0	17.9	4	14.812	1	0.98	42.7	5.697	6.448	1	5	2	3	0	0	0	0	Afro-American	<20k	Under 20k	Employed (Full Time)	High School	High School or More
55	28	Female	2	3	Cereal	Bran Blast	NFP	Healthy	10	0.792	2.435	2	108.116	0	x	0	0	9.8	4	3.689	2.707	1	84.6	0	x	0	0	17.9	11	8.875	1	0.583	42.7	2.707	3.689	1	2	3	4	1	0	0	0	Afro-American	<20k	Under 20k	Employed (Full Time)	High School	High School or More
55	28	Female	2	4	Crackers	Snappers	MTLF	Healthy	3	0.019	0.777	1	96.285	5	0.467	1.134	1	9.8	8	5.226	2.865	1	84.6	1	8.398	1	0.173	17.9	6	9.689	1	0.438	42.7	3.999	0.467	1	6	2	3	6	3	0	0	Afro-American	<20k	Under 20k	Employed (Full Time)	High School	High School or More
55	28	Female	2	5	Cereal	Golden Harvest	MTLF	Unhealthy	7	2.778	0.903	1	144.3	1	4.295	0.102	1	9.8	3	6.502	2.184	1	84.6	1	8.778	1	0.289	17.9	2	14.743	1	0.104	42.7	2.286	4.295	1	2	3	0	0	0	0	0	Afro-American	<20k	Under 20k	Employed (Full Time)	High School	High School or More
55	28	Female	2	6	Crackers	Earls	MTLF	Unhealthy	5	0	1.981	1	95.823	9	2.123	0.308	1	9.8	7	7.985	3.905	1	84.6	2	9.537	1	0.035	17.9	6	13.916	1	0.719	42.7	4.213	2.123	1	2	3	6	0	0	0	0	Afro-American	<20k	Under 20k	Employed (Full Time)	High School	High School or More
55	28	Female	2	7	Crackers	Fish Eye	NFP	Unhealthy	4	0.123	2.726	1	142.26	0	x	0	0	9.8	11	3.966	3.457	1	84.6	1	8.137	1	0.262	17.9	14	11.655	1	1.346	42.7	3.457	3.966	1	2	3	6	3	0	0	0	Afro-American	<20k	Under 20k	Employed (Full Time)	High School	High School or More
55	28	Female	2	8	Cereal	Sunrise	MTLF	Healthy	17	0	2.847	2	97.08	3	0.95	0.326	1	9.8	2	4.916	4.047	1	84.6	0	x	0	0	17.9	9	11.617	1	1.347	42.7	4.373	0.95	1	2	3	6	3	1	0	0	Afro-American	<20k	Under 20k	Employed (Full Time)	High School	High School or More
56	37	Female	3	1	Cereal	Bran Blast	NFP	Unhealthy	16	0.002	1.743	1	108.116	0	x	0	0	9.8	0		0	0	84.6	0	x	0	0	17.9	0	x	0	0	42.7	0	x	1	0	0	0	0	0	0	0	White (Not Hispanic)	Did not disclose	Did not disclose	Homemaker	Less than High School	Less than high school
56	37	Female	3	2	Crackers	Snappers	NFP	Healthy	22	1.103	3.741	1	96.285	0	x	0	0	9.8	0		0	0	84.6	0	x	0	0	17.9	0	x	0	0	42.7	0	x	1	0	0	0	0	0	0	0	White (Not Hispanic)	Did not disclose	Did not disclose	Homemaker	Less than High School	Less than high school
56	37	Female	3	3	Cereal	Sunrise	MTLF	Unhealthy	11	0.363	1.037	1	97.08	1	2.639	1.442	1	9.8	0		0	0	84.6	0	x	0	0	17.9	0	x	0	0	42.7	1.442	2.639	1	0	0	0	0	0	0	0	White (Not Hispanic)	Did not disclose	Did not disclose	Homemaker	Less than High School	Less than high school
56	37	Female	3	4	Cereal	Golden Harvest	NFP	Healthy	41	0.019	5.255	1	144.3	0	x	0	0	9.8	0		0	0	84.6	0	x	0	0	17.9	0	x	0	0	42.7	0	x	1	0	0	0	0	0	0	0	White (Not Hispanic)	Did not disclose	Did not disclose	Homemaker	Less than High School	Less than high school
56	37	Female	3	5	Cereal	Spyros	MTLF	Healthy	21	0.205	3.926	1	149.6	23	0.723	3.661	1	9.8	0		0	0	84.6	0	x	0	0	17.9	0	x	0	0	42.7	3.661	0.723	1	0	0	0	0	0	0	0	White (Not Hispanic)	Did not disclose	Did not disclose	Homemaker	Less than High School	Less than high school
56	37	Female	3	6	Crackers	Earls	NFP	Unhealthy	11	2.433	2.299	1	95.823	0	x	0	0	9.8	0		0	0	84.6	0	x	0	0	17.9	0	x	0	0	42.7	0	x	1	0	0	0	0	0	0	0	White (Not Hispanic)	Did not disclose	Did not disclose	Homemaker	Less than High School	Less than high school
56	37	Female	3	7	Crackers	Fish Eye	MTLF	Unhealthy	7	0.087	2.936	1	142.26	9	5.225	6.044	1	9.8	0		0	0	84.6	0	x	0	0	17.9	0	x	0	0	42.7	6.044	5.225	1	0	0	0	0	0	0	0	White (Not Hispanic)	Did not disclose	Did not disclose	Homemaker	Less than High School	Less than high school
56	37	Female	3	8	Crackers	Marvel	MTLF	Healthy	28	0	4.504	1	124.945	22	4.586	4.781	1	9.8	0		0	0	84.6	0	x	0	0	17.9	0	x	0	0	42.7	4.781	4.586	1	0	0	0	0	0	0	0	White (Not Hispanic)	Did not disclose	Did not disclose	Homemaker	Less than High School	Less than high school
57	50	Male	1	1	Crackers	Fish Eye	MTLF	Healthy	14	0.002	3.291	2	142.26	1	19.897	0.343	1	9.8	2	9.209	2.129	1	84.6	0	x	0	0	17.9	1	13.345	1	0.275	42.7	2.472	9.209	1	2	3	4	1	0	0	0	Afro-American	<20k	Under 20k	Unemployed	High School	High School or More
57	50	Male	1	2	Cereal	Golden Harvest	NFP	Unhealthy	8	0.033	1.309	2	144.3	0	x	0	0	9.8	4	8.033	3.617	1	84.6	0	x	0	0	17.9	0	x	0	0	42.7	3.617	8.033	1	2	3	1	0	0	0	0	Afro-American	<20k	Under 20k	Unemployed	High School	High School or More
57	50	Male	1	3	Crackers	Snappers	MTLF	Unhealthy	2	0.586	0.886	1	96.285	4	2.448	0.203	1	9.8	4	7.276	3.652	1	84.6	0	x	0	0	17.9	2	13.173	1	0.533	42.7	3.855	2.448	1	2	3	1	0	0	0	0	Afro-American	<20k	Under 20k	Unemployed	High School	High School or More
57	50	Male	1	4	Crackers	Earls	NFP	Healthy	7	0	2.008	2	95.823	0	x	0	0	9.8	4	4.226	3.422	1	84.6	0	x	0	0	17.9	0	x	0	0	42.7	3.422	4.226	1	2	3	1	0	0	0	0	Afro-American	<20k	Under 20k	Unemployed	High School	High School or More
57	50	Male	1	5	Cereal	Bran Blast	MTLF	Healthy	6	0	1.087	2	108.116	1	2.585	0	0	9.8	3	5.054	3.132	1	84.6	0	x	0	0	17.9	1	10.364	1	0.103	42.7	3.132	2.585	1	2	3	1	0	0	0	0	Afro-American	<20k	Under 20k	Unemployed	High School	High School or More
57	50	Male	1	6	Crackers	Marvel	NFP	Unhealthy	1	2.433	0.963	1	124.945	0	x	0	0	9.8	3	5.364	2.896	1	84.6	0	x	0	0	17.9	2	10.502	1	0.544	42.7	2.896	5.364	1	2	3	1	0	0	0	0	Afro-American	<20k	Under 20k	Unemployed	High School	High School or More
57	50	Male	1	7	Cereal	Spyros	MTLF	Unhealthy	5	0.225	1.67	2	149.6	1	1.053	0.171	1	9.8	3	5.053	2.392	1	84.6	0	x	0	0	17.9	0	x	0	0	42.7	2.563	1.053	1	2	3	4	1	0	0	0	Afro-American	<20k	Under 20k	Unemployed	High School	High School or More
57	50	Male	1	8	Cereal	Sunrise	NFP	Healthy	9	0.605	1.88	2	97.08	0	x	0	0	9.8	5	4.536	3.356	1	84.6	0	x	0	0	17.9	1	10.344	1	0.227	42.7	3.356	4.536	1	2	3	1	0	0	0	0	Afro-American	<20k	Under 20k	Unemployed	High School	High School or More
58	35	Male	2	1	Crackers	Marvel	NFP	Healthy	22	3.064	0.931	2	124.945	0	x	0	0	9.8	0		0	0	84.6	0	x	0	0	17.9	0	x	0	0	42.7	0	x	1	4	1	0	0	0	0	0	Afro-American	Did not disclose	Did not disclose	Did not disclose	High School	High School or More
58	35	Male	2	2	Cereal	Spyros	NFP	Unhealthy	33	0.602	6.652	1	149.6	0	x	0	0	9.8	0		0	0	84.6	0	x	0	0	17.9	0	x	0	0	42.7	0	x	1	0	0	0	0	0	0	0	Afro-American	Did not disclose	Did not disclose	Did not disclose	High School	High School or More
58	35	Male	2	3	Cereal	Sunrise	MTLF	Healthy	12	0.869	2.513	1	97.08	8	6.484	0.034	1	9.8	0		0	0	84.6	0	x	0	0	17.9	0	x	0	0	42.7	0.034	6.484	1	0	0	0	0	0	0	0	Afro-American	Did not disclose	Did not disclose	Did not disclose	High School	High School or More
58	35	Male	2	4	Crackers	Marvel	MTLF	Unhealthy	28	0.418	1.701	1	124.945	13	3.785	0.102	1	9.8	0		0	0	84.6	0	x	0	0	17.9	0	x	0	0	42.7	0.102	3.785	1	0	0	0	0	0	0	0	Afro-American	Did not disclose	Did not disclose	Did not disclose	High School	High School or More
58	35	Male	2	5	Crackers	Snappers	MTLF	Healthy	21	1.451	1.311	1	96.285	21	0.168	0.471	1	9.8	0		0	0	84.6	0	x	0	0	17.9	0	x	0	0	42.7	0.471	0.168	1	0	0	0	0	0	0	0	Afro-American	Did not disclose	Did not disclose	Did not disclose	High School	High School or More
58	35	Male	2	6	Crackers	Fish Eye	NFP	Unhealthy	32	0.018	2.855	1	142.26	0	x	0	0	9.8	0		0	0	84.6	0	x	0	0	17.9	0	x	0	0	42.7	0	x	1	0	0	0	0	0	0	0	Afro-American	Did not disclose	Did not disclose	Did not disclose	High School	High School or More
58	35	Male	2	7	Cereal	Bran Blast	NFP	Healthy	11	1.184	0.253	1	108.116	0	x	0	0	9.8	0		0	0	84.6	0	x	0	0	17.9	0	x	0	0	42.7	0	x	1	0	0	0	0	0	0	0	Afro-American	Did not disclose	Did not disclose	Did not disclose	High School	High School or More
58	35	Male	2	8	Cereal	Golden Harvest	MTLF	Unhealthy	21	0.185	3.343	1	144.3	13	1.152	0.304	1	9.8	0		0	0	84.6	0	x	0	0	17.9	0	x	0	0	42.7	0.304	1.152	1	0	0	0	0	0	0	0	Afro-American	Did not disclose	Did not disclose	Did not disclose	High School	High School or More
60	35	Female	4	1	Cereal	Spyros	NFP	Healthy	6	0.018	2.091	1	149.6	0	x	0	0	9.8	18	7.88	10.666	1	84.6	2	14.999	1	0.776	17.9	0	x	0	0	42.7	10.666	7.88	1	2	3	0	0	0	0	0	White (Not Hispanic)	20 k - 50 k	Over 20k	Employed (Full Time)	Masters	High School or More
60	35	Female	4	2	Crackers	Earls	MTLF	Healthy	2	0.019	0.633	1	95.823	0	x	0	0	9.8	12	5.777	5.866	1	84.6	2	12.191	1	0.034	17.9	0	x	0	0	42.7	5.866	5.777	1	2	1	2	1	0	0	0	White (Not Hispanic)	20 k - 50 k	Over 20k	Employed (Full Time)	Masters	High School or More
60	35	Female	4	3	Cereal	Golden Harvest	MTLF	Healthy	5	0.019	2.059	2	144.3	9	1.378	0.215	2	9.8	15	6.502	5.494	2	84.6	4	6.585	1	1.291	17.9	0	x	0	0	42.7	5.709	1.378	1	2	1	2	0	0	0	0	White (Not Hispanic)	20 k - 50 k	Over 20k	Employed (Full Time)	Masters	High School or More
60	35	Female	4	4	Crackers	Fish Eye	NFP	Healthy	4	0.57	2.135	1	142.26	0	x	0	0	9.8	12	7.206	9.326	1	84.6	12	18.103	1	1.699	17.9	0	x	0	0	42.7	9.326	7.206	1	2	0	0	0	0	0	0	White (Not Hispanic)	20 k - 50 k	Over 20k	Employed (Full Time)	Masters	High School or More
60	35	Female	4	5	Crackers	Marvel	MTLF	Unhealthy	10	0.261	2.198	2	124.945	18	2.414	1.091	2	9.8	24	11.02	7.913	2	84.6	23	18.276	2	1.938	17.9	0	x	0	0	42.7	9.004	2.414	1	2	1	2	0	0	0	0	White (Not Hispanic)	20 k - 50 k	Over 20k	Employed (Full Time)	Masters	High School or More
60	35	Female	4	6	Cereal	Sunrise	NFP	Unhealthy	6	1	1.18	2	97.08	0	x	0	0	9.8	10	6.088	6.378	1	84.6	3	12.364	1	0.883	17.9	0	x	0	0	42.7	6.378	6.088	1	2	1	0	0	0	0	0	White (Not Hispanic)	20 k - 50 k	Over 20k	Employed (Full Time)	Masters	High School or More
60	35	Female	4	7	Crackers	Snappers	NFP	Unhealthy	7	0.068	0.756	1	96.285	0	x	0	0	9.8	11	6.26	5.552	1	84.6	5	13.378	1	0.874	17.9	0	x	0	0	42.7	5.552	6.26	1	2	0	0	0	0	0	0	White (Not Hispanic)	20 k - 50 k	Over 20k	Employed (Full Time)	Masters	High School or More
60	35	Female	4	8	Cereal	Bran Blast	MTLF	Unhealthy	1	0.02	0.014	1	108.116	14	0.861	0.414	1	9.8	18	7.311	8.125	1	84.6	12	15.847	1	1.693	17.9	0	x	0	0	42.7	8.539	0.861	1	2	0	0	0	0	0	0	White (Not Hispanic)	20 k - 50 k	Over 20k	Employed (Full Time)	Masters	High School or More
61	52	Male	4	1	Cereal	Sunrise	NFP	Unhealthy	5	0.018	5.499	2	97.08	0	x	0	0	9.8	16	5.969	16.482	1	84.6	0	x	0	0	17.9	0	x	0	0	42.7	16.482	5.969	1	2	1	0	0	0	0	0	White (Not Hispanic)	<20k	Under 20k	Disabled/Unable to work	High School	High School or More
61	52	Male	4	2	Cereal	Spyros	NFP	Healthy	3	0.015	4.504	1	149.6	0	x	0	0	9.8	6	7.148	11.541	1	84.6	1	21.466	1	1.148	17.9	0	x	0	0	42.7	11.541	7.148	1	2	0	0	0	0	0	0	White (Not Hispanic)	<20k	Under 20k	Disabled/Unable to work	High School	High School or More
61	52	Male	4	3	Crackers	Marvel	MTLF	Unhealthy	2	0.002	0.832	1	124.945	3	1.118	3.081	1	9.8	6	6.551	9.613	1	84.6	0	x	0	0	17.9	0	x	0	0	42.7	12.694	1.118	1	2	0	0	0	0	0	0	White (Not Hispanic)	<20k	Under 20k	Disabled/Unable to work	High School	High School or More
61	52	Male	4	4	Cereal	Golden Harvest	MTLF	Healthy	1	0.015	0.801	1	144.3	5	1.015	3.503	1	9.8	14	5.382	12.657	1	84.6	2	16.515	1	0.618	17.9	0	x	0	0	42.7	16.16	1.015	1	2	0	0	0	0	0	0	White (Not Hispanic)	<20k	Under 20k	Disabled/Unable to work	High School	High School or More
61	52	Male	4	5	Crackers	Fish Eye	NFP	Healthy	4	0.001	3.995	1	142.26	0	x	0	0	9.8	5	7.568	7.301	1	84.6	0	x	0	0	17.9	0	x	0	0	42.7	7.301	7.568	1	2	0	0	0	0	0	0	White (Not Hispanic)	<20k	Under 20k	Disabled/Unable to work	High School	High School or More
61	52	Male	4	6	Crackers	Earls	MTLF	Healthy	3	0.003	0.632	1	95.823	1	0.835	1.134	1	9.8	10	4.969	5.13	1	84.6	0	x	0	0	17.9	0	x	0	0	42.7	6.264	0.835	1	2	0	0	0	0	0	0	White (Not Hispanic)	<20k	Under 20k	Disabled/Unable to work	High School	High School or More
61	52	Male	4	7	Crackers	Snappers	NFP	Unhealthy	2	0.014	1.317	1	96.285	0	x	0	0	9.8	9	6.633	5.132	1	84.6	0	x	0	0	17.9	0	x	0	0	42.7	5.132	6.633	1	2	0	0	0	0	0	0	White (Not Hispanic)	<20k	Under 20k	Disabled/Unable to work	High School	High School or More
61	52	Male	4	8	Cereal	Bran Blast	MTLF	Unhealthy	3	0.002	0.485	1	108.116	1	0.603	2.267	1	9.8	5	4.818	4.207	1	84.6	1	10.551	1	0.118	17.9	0	x	0	0	42.7	6.474	0.603	1	2	0	0	0	0	0	0	White (Not Hispanic)	<20k	Under 20k	Disabled/Unable to work	High School	High School or More
62	34	Male	1	1	Crackers	Earls	NFP	Healthy	4	0.034	1.493	1	95.823	0	x	0	0	9.8	7	9.951	5.443	1	84.6	0	x	0	0	17.9	0	x	0	0	42.7	5.443	9.951	1	2	0	0	0	0	0	0	White (Not Hispanic)	<20k	Under 20k	Employed (Part Time)	Less than High School	Less than high school
62	34	Male	1	2	Cereal	Bran Blast	MTLF	Healthy	1	0.019	0.462	1	108.116	0	x	0	0	9.8	4	4.088	8.751	1	84.6	0	x	0	0	17.9	0	x	0	0	42.7	8.751	4.088	1	2	0	0	0	0	0	0	White (Not Hispanic)	<20k	Under 20k	Employed (Part Time)	Less than High School	Less than high school
62	34	Male	1	3	Cereal	Golden Harvest	NFP	Unhealthy	3	0.501	0.604	1	144.3	0	x	0	0	9.8	3	4.861	10.366	1	84.6	1	9.501	1	2.292	17.9	0	x	0	0	42.7	10.366	4.861	1	2	0	0	0	0	0	0	White (Not Hispanic)	<20k	Under 20k	Employed (Part Time)	Less than High School	Less than high school
62	34	Male	1	4	Cereal	Sunrise	NFP	Healthy	6	0.018	1.119	1	97.08	0	x	0	0	9.8	1	6.378	8.327	1	84.6	2	14.756	1	4.542	17.9	0	x	0	0	42.7	8.327	6.378	1	2	0	0	0	0	0	0	White (Not Hispanic)	<20k	Under 20k	Employed (Part Time)	Less than High School	Less than high school
62	34	Male	1	5	Crackers	Snappers	MTLF	Unhealthy	2	0.606	0.961	1	96.285	10	2.502	2.041	1	9.8	4	8.951	8.62	1	84.6	2	14.226	1	1.129	17.9	0	x	0	0	42.7	10.661	2.502	1	2	0	0	0	0	0	0	White (Not Hispanic)	<20k	Under 20k	Employed (Part Time)	Less than High School	Less than high school
62	34	Male	1	6	Cereal	Spyros	MTLF	Unhealthy	7	0.414	1.506	1	149.6	1	4.02	0.497	1	9.8	13	6.02	9.438	1	84.6	0	x	0	0	17.9	1	22.379	1	1.259	42.7	9.935	4.02	1	2	3	0	0	0	0	0	White (Not Hispanic)	<20k	Under 20k	Employed (Part Time)	Less than High School	Less than high school
62	34	Male	1	7	Crackers	Marvel	NFP	Unhealthy	8	0.019	1.11	1	124.945	0	x	0	0	9.8	10	8.778	5.833	1	84.6	0	x	0	0	17.9	0	x	0	0	42.7	5.833	8.778	1	2	0	0	0	0	0	0	White (Not Hispanic)	<20k	Under 20k	Employed (Part Time)	Less than High School	Less than high school
62	34	Male	1	8	Crackers	Fish Eye	MTLF	Healthy	4	0	0.933	1	142.26	1	2.778	0.275	1	9.8	13	6.605	6.576	1	84.6	0	x	0	0	17.9	0	x	0	0	42.7	6.851	2.778	1	2	0	0	0	0	0	0	White (Not Hispanic)	<20k	Under 20k	Employed (Part Time)	Less than High School	Less than high school
63	49	Male	3	1	Crackers	Marvel	MTLF	Healthy	3	0.002	4.098	1	124.945	4	1.018	0.834	1	9.8	0		0	0	84.6	0	x	0	0	17.9	0	x	0	0	42.7	0.834	1.018	1	0	0	0	0	0	0	0	Afro-American	<20k	Under 20k	Employed (Part Time)	High School	High School or More
63	49	Male	3	2	Crackers	Snappers	NFP	Healthy	2	1.035	4.011	1	96.285	0	x	0	0	9.8	0		0	0	84.6	0	x	0	0	17.9	0	x	0	0	42.7	0	x	1	0	0	0	0	0	0	0	Afro-American	<20k	Under 20k	Employed (Part Time)	High School	High School or More
63	49	Male	3	3	Cereal	Sunrise	MTLF	Unhealthy	17	0.685	5.354	1	97.08	5	6.585	2.116	1	9.8	0		0	0	84.6	0	x	0	0	17.9	0	x	0	0	42.7	2.116	6.585	1	0	0	0	0	0	0	0	Afro-American	<20k	Under 20k	Employed (Part Time)	High School	High School or More
63	49	Male	3	4	Cereal	Golden Harvest	NFP	Healthy	10	2.602	3.326	1	144.3	0	x	0	0	9.8	0		0	0	84.6	0	x	0	0	17.9	0	x	0	0	42.7	0	x	1	0	0	0	0	0	0	0	Afro-American	<20k	Under 20k	Employed (Part Time)	High School	High School or More
63	49	Male	3	5	Cereal	Bran Blast	NFP	Unhealthy	8	1.151	2.403	1	108.116	0	x	0	0	9.8	0		0	0	84.6	0	x	0	0	17.9	0	x	0	0	42.7	0	x	1	0	0	0	0	0	0	0	Afro-American	<20k	Under 20k	Employed (Part Time)	High School	High School or More
63	49	Male	3	6	Crackers	Fish Eye	MTLF	Unhealthy	2	0.002	3.546	1	142.26	4	8.218	0.649	1	9.8	0		0	0	84.6	0	x	0	0	17.9	0	x	0	0	42.7	0.649	8.218	1	0	0	0	0	0	0	0	Afro-American	<20k	Under 20k	Employed (Part Time)	High School	High School or More
63	49	Male	3	7	Cereal	Spyros	MTLF	Healthy	15	1.751	1.203	1	149.6	8	0.451	1.602	1	9.8	0		0	0	84.6	0	x	0	0	17.9	0	x	0	0	42.7	1.602	0.451	1	0	0	0	0	0	0	0	Afro-American	<20k	Under 20k	Employed (Part Time)	High School	High School or More
63	49	Male	3	8	Crackers	Earls	NFP	Unhealthy	17	0.018	3.903	1	95.823	0	x	0	0	9.8	0		0	0	84.6	0	x	0	0	17.9	0	x	0	0	42.7	0	x	1	0	0	0	0	0	0	0	Afro-American	<20k	Under 20k	Employed (Part Time)	High School	High School or More
64	52	Female	2	1	Crackers	Marvel	NFP	Healthy	8	0	2.398	1	124.945	0	x	0	0	9.8	5	25.192	2.396	1	84.6	3	28.433	1	0.101	17.9	2	17.882	1	0.841	42.7	2.396	25.192	1	2	3	1	2	0	0	0	Afro-American	<20k	Under 20k	Homemaker	High School	High School or More
64	52	Female	2	2	Crackers	Snappers	MTLF	Healthy	2	0.019	1.285	1	96.285	5	4.881	0.224	1	9.8	2	13.156	2.805	1	84.6	1	16.019	1	0.207	17.9	0	x	0	0	42.7	3.029	4.881	1	3	2	0	0	0	0	0	Afro-American	<20k	Under 20k	Homemaker	High School	High School or More
64	52	Female	2	3	Cereal	Spyros	NFP	Unhealthy	10	0.019	2.463	2	149.6	0	x	0	0	9.8	2	15.174	1.868	1	84.6	0	x	0	0	17.9	0	x	0	0	42.7	1.868	15.174	1	5	4	1	2	0	0	0	Afro-American	<20k	Under 20k	Homemaker	High School	High School or More
64	52	Female	2	4	Cereal	Golden Harvest	MTLF	Unhealthy	6	19.947	1.008	1	144.3	5	2.64	0.44	1	9.8	2	28.552	3.472	1	84.6	0	x	0	0	17.9	0	x	0	0	42.7	3.912	2.64	1	2	1	0	0	0	0	0	Afro-American	<20k	Under 20k	Homemaker	High School	High School or More
64	52	Female	2	5	Crackers	Fish Eye	NFP	Unhealthy	6	0.018	1.822	1	142.26	0	x	0	0	9.8	1	8.723	1.747	1	84.6	1	10.708	1	0.689	17.9	0	x	0	0	42.7	1.747	8.723	1	2	1	0	0	0	0	0	Afro-American	<20k	Under 20k	Homemaker	High School	High School or More
64	52	Female	2	6	Cereal	Sunrise	MTLF	Healthy	4	0.02	2.04	1	97.08	3	3.261	0.443	1	9.8	5	6.433	2.008	1	84.6	2	8.468	1	0.603	17.9	0	x	0	0	42.7	2.451	3.261	1	2	0	0	0	0	0	0	Afro-American	<20k	Under 20k	Homemaker	High School	High School or More
64	52	Female	2	7	Crackers	Earls	MTLF	Unhealthy	5	0.018	1.516	1	95.823	3	2.535	0.167	1	9.8	1	6.742	2.985	1	84.6	1	10.584	1	0.067	17.9	0	x	0	0	42.7	3.152	2.535	1	2	1	0	0	0	0	0	Afro-American	<20k	Under 20k	Homemaker	High School	High School or More
64	52	Female	2	8	Cereal	Bran Blast	NFP	Healthy	4	0.158	0.771	1	108.116	0	x	0	0	9.8	8	4.261	3.272	1	84.6	0	x	0	0	17.9	0	x	0	0	42.7	3.272	4.261	1	2	0	0	0	0	0	0	Afro-American	<20k	Under 20k	Homemaker	High School	High School or More
65	57	Female	2	1	Crackers	Earls	MTLF	Unhealthy	6	1.716	2.004	2	95.823	7	0	2.651	2	9.8	6	8.834	7.114	1	84.6	0	x	0	0	17.9	1	21.083	1	0.666	42.7	9.765	0	1	2	3	1	0	0	0	0	Afro-American	20 k - 50 k	Over 20k	Employed (Full Time)	Masters	High School or More
65	57	Female	2	2	Crackers	Fish Eye	NFP	Unhealthy	4	0.003	2.719	1	142.26	0	x	0	0	9.8	9	10.802	5.064	1	84.6	3	17.518	1	2.352	17.9	0	x	0	0	42.7	5.064	10.802	1	4	2	3	0	0	0	0	Afro-American	20 k - 50 k	Over 20k	Employed (Full Time)	Masters	High School or More
65	57	Female	2	3	Crackers	Marvel	NFP	Healthy	2	0.002	1.149	1	124.945	0	x	0	0	9.8	9	5.651	5.798	1	84.6	0	x	0	0	17.9	0	x	0	0	42.7	5.798	5.651	1	2	0	0	0	0	0	0	Afro-American	20 k - 50 k	Over 20k	Employed (Full Time)	Masters	High School or More
65	57	Female	2	4	Crackers	Snappers	MTLF	Healthy	2	0.017	2.217	1	96.285	3	1.801	1.449	1	9.8	6	9.968	2.894	1	84.6	0	x	0	0	17.9	0	x	0	0	42.7	4.343	1.801	1	2	0	0	0	0	0	0	Afro-American	20 k - 50 k	Over 20k	Employed (Full Time)	Masters	High School or More
65	57	Female	2	5	Cereal	Sunrise	MTLF	Healthy	3	1.351	1.699	1	97.08	6	0.535	2.202	1	9.8	7	7.617	3.134	1	84.6	0	x	0	0	17.9	0	x	0	0	42.7	5.336	0.535	1	2	0	0	0	0	0	0	Afro-American	20 k - 50 k	Over 20k	Employed (Full Time)	Masters	High School or More
65	57	Female	2	6	Cereal	Spyros	NFP	Unhealthy	3	1.384	0.402	1	149.6	0	x	0	0	9.8	7	7.184	4.132	2	84.6	1	6.302	1	0.215	17.9	0	x	0	0	42.7	4.132	7.184	1	2	3	2	0	0	0	0	Afro-American	20 k - 50 k	Over 20k	Employed (Full Time)	Masters	High School or More
65	57	Female	2	7	Cereal	Bran Blast	NFP	Healthy	3	0.652	0.683	1	108.116	0	x	0	0	9.8	3	11.085	0.618	1	84.6	1	9.818	1	0.767	17.9	1	14.703	1	0.298	42.7	0.618	11.085	1	4	2	3	0	0	0	0	Afro-American	20 k - 50 k	Over 20k	Employed (Full Time)	Masters	High School or More
65	57	Female	2	8	Cereal	Golden Harvest	MTLF	Unhealthy	5	3.152	0.903	1	144.3	5	0.503	1.936	1	9.8	3	7.836	4.612	1	84.6	3	12.485	1	2	17.9	0	x	0	0	42.7	6.548	0.503	1	2	0	0	0	0	0	0	Afro-American	20 k - 50 k	Over 20k	Employed (Full Time)	Masters	High School or More
66	33	Female	3	1	Crackers	Snappers	NFP	Healthy	1	0.052	1.024	1	96.285	0	x	0	0	9.8	3	8.156	4.161	1	84.6	4	9.585	1	1.543	17.9	5	18.535	1	1.792	42.7	4.161	8.156	1	2	3	0	0	0	0	0	White (Not Hispanic)	<20k	Under 20k	Unemployed	High School	High School or More
66	33	Female	3	2	Cereal	Bran Blast	NFP	Unhealthy	0	x	0	0	108.116	0	x	0	0	9.8	7	6.778	2.985	1	84.6	1	10.414	1	0.926	17.9	3	14.95	1	1.108	42.7	2.985	6.778	1	2	3	0	0	0	0	0	White (Not Hispanic)	<20k	Under 20k	Unemployed	High School	High School or More
66	33	Female	3	3	Cereal	Golden Harvest	NFP	Healthy	6	0.019	2.798	1	144.3	0	x	0	0	9.8	4	7.571	5.113	1	84.6	0	x	0	0	17.9	0	x	0	0	42.7	5.113	7.571	1	2	0	0	0	0	0	0	White (Not Hispanic)	<20k	Under 20k	Unemployed	High School	High School or More
66	33	Female	3	4	Cereal	Sunrise	MTLF	Unhealthy	3	0.048	1.112	1	97.08	0	x	0	0	9.8	3	7.161	6.032	1	84.6	0	x	0	0	17.9	0	x	0	0	42.7	6.032	7.161	1	2	0	0	0	0	0	0	White (Not Hispanic)	<20k	Under 20k	Unemployed	High School	High School or More
66	33	Female	3	5	Cereal	Spyros	MTLF	Healthy	1	0.744	0.048	1	149.6	7	2.812	0.209	1	9.8	5	5.019	3.61	1	84.6	1	8.916	1	0.414	17.9	0	x	0	0	42.7	3.819	2.812	1	2	0	0	0	0	0	0	White (Not Hispanic)	<20k	Under 20k	Unemployed	High School	High School or More
66	33	Female	3	6	Crackers	Fish Eye	MTLF	Unhealthy	2	0.171	0.324	1	142.26	2	1.054	3.201	1	9.8	1	6.847	8.086	1	84.6	0	x	0	0	17.9	0	x	0	0	42.7	11.287	1.054	1	2	0	0	0	0	0	0	White (Not Hispanic)	<20k	Under 20k	Unemployed	High School	High School or More
66	33	Female	3	7	Crackers	Earls	NFP	Unhealthy	2	0.916	0.379	1	95.823	0	x	0	0	9.8	4	5.019	10.079	1	84.6	0	x	0	0	17.9	0	x	0	0	42.7	10.079	5.019	1	2	0	0	0	0	0	0	White (Not Hispanic)	<20k	Under 20k	Unemployed	High School	High School or More
68	19	Female	1	1	Crackers	Fish Eye	MTLF	Healthy	3	0.003	3.912	1	142.26	5	3.218	0.952	1	9.8	3	10.651	6.785	1	84.6	0	x	0	0	17.9	5	19.636	1	0.53	42.7	7.737	3.218	1	2	3	0	0	0	0	0	White (Not Hispanic)	<20k	Under 20k	Unemployed	High School	High School or More
68	19	Female	1	2	Cereal	Golden Harvest	NFP	Unhealthy	7	0.015	1.767	1	144.3	0	x	0	0	9.8	5	6.948	4.101	1	84.6	0	x	0	0	17.9	1	16.215	1	0.5	42.7	4.101	6.948	1	2	3	0	0	0	0	0	White (Not Hispanic)	<20k	Under 20k	Unemployed	High School	High School or More
68	19	Female	1	3	Cereal	Spyros	MTLF	Unhealthy	4	0.018	2.663	1	149.6	1	2.652	0.466	1	9.8	2	7.803	2.463	1	84.6	0	x	0	0	17.9	5	13.169	1	1.085	42.7	2.929	2.652	1	2	3	0	0	0	0	0	White (Not Hispanic)	<20k	Under 20k	Unemployed	High School	High School or More
68	19	Female	1	4	Cereal	Bran Blast	MTLF	Healthy	1	3.218	0.75	1	108.116	1	5.718	0.033	1	9.8	2	7.069	2.765	1	84.6	0	x	0	0	17.9	0	x	0	0	42.7	2.798	5.718	1	2	3	0	0	0	0	0	White (Not Hispanic)	<20k	Under 20k	Unemployed	High School	High School or More
68	19	Female	1	5	Crackers	Snappers	MTLF	Unhealthy	3	0.002	5.208	1	96.285	4	2.451	0.2	1	9.8	1	9.651	3.315	1	84.6	0	x	0	0	17.9	0	x	0	0	42.7	3.515	2.451	1	2	3	0	0	0	0	0	White (Not Hispanic)	<20k	Under 20k	Unemployed	High School	High School or More
68	19	Female	1	6	Crackers	Marvel	NFP	Unhealthy	4	0.084	3.951	1	124.945	0	x	0	0	9.8	10	7.384	0.553	1	84.6	0	x	0	0	17.9	0	x	0	0	42.7	0.553	7.384	1	2	3	0	0	0	0	0	White (Not Hispanic)	<20k	Under 20k	Unemployed	High School	High School or More
68	19	Female	1	7	Cereal	Sunrise	NFP	Healthy	5	0.018	2.785	1	97.08	0	x	0	0	9.8	8	8.618	2.069	1	84.6	0	x	0	0	17.9	0	x	0	0	42.7	2.069	8.618	1	2	3	0	0	0	0	0	White (Not Hispanic)	<20k	Under 20k	Unemployed	High School	High School or More
68	19	Female	1	8	Crackers	Earls	NFP	Healthy	2	0.018	2.733	1	95.823	0	x	0	0	9.8	5	5.818	2.45	1	84.6	0	x	0	0	17.9	0	x	0	0	42.7	2.45	5.818	1	2	3	0	0	0	0	0	White (Not Hispanic)	<20k	Under 20k	Unemployed	High School	High School or More
69	20	Male	1	1	Cereal	Golden Harvest	NFP	Unhealthy	8	0.016	4.551	1	144.3	0	x	0	0	9.8	0		0	0	84.6	0	x	0	0	17.9	4	21.716	1	2.036	42.7	0	x	1	4	3	0	0	0	0	0	White (Not Hispanic)	<20k	Under 20k	Employed (Part Time)	Less than High School	Less than high school
69	20	Male	1	2	Crackers	Fish Eye	MTLF	Healthy	1	0.885	2.284	1	142.26	1	3.585	2.667	1	9.8	0		0	0	84.6	0	x	0	0	17.9	7	10.585	1	2.179	42.7	2.667	3.585	1	3	0	0	0	0	0	0	White (Not Hispanic)	<20k	Under 20k	Employed (Part Time)	Less than High School	Less than high school
69	20	Male	1	3	Cereal	Bran Blast	MTLF	Healthy	2	1.916	0.632	1	108.116	7	1.316	2.685	1	9.8	0		0	0	84.6	0	x	0	0	17.9	4	9.967	1	2.501	42.7	2.685	1.316	1	3	0	0	0	0	0	0	White (Not Hispanic)	<20k	Under 20k	Employed (Part Time)	Less than High School	Less than high school
69	20	Male	1	4	Cereal	Spyros	MTLF	Unhealthy	9	0.092	2.602	1	149.6	4	3.908	3.263	1	9.8	0		0	0	84.6	0	x	0	0	17.9	6	13.725	1	1.962	42.7	3.263	3.908	1	3	0	0	0	0	0	0	White (Not Hispanic)	<20k	Under 20k	Employed (Part Time)	Less than High School	Less than high school
69	20	Male	1	5	Crackers	Earls	NFP	Healthy	4	0.636	3.629	1	95.823	0	x	0	0	9.8	0		0	0	84.6	0	x	0	0	17.9	7	13.969	1	0.815	42.7	0	x	1	3	0	0	0	0	0	0	White (Not Hispanic)	<20k	Under 20k	Employed (Part Time)	Less than High School	Less than high school
69	20	Male	1	6	Crackers	Marvel	NFP	Unhealthy	5	0.551	3.318	1	124.945	0	x	0	0	9.8	0		0	0	84.6	0	x	0	0	17.9	0	x	0	0	42.7	0	x	1	0	0	0	0	0	0	0	White (Not Hispanic)	<20k	Under 20k	Employed (Part Time)	Less than High School	Less than high school
69	20	Male	1	7	Crackers	Snappers	MTLF	Unhealthy	7	0.936	1.335	1	96.285	16	2.385	3.365	1	9.8	0		0	0	84.6	0	x	0	0	17.9	0	x	0	0	42.7	3.365	2.385	1	0	0	0	0	0	0	0	White (Not Hispanic)	<20k	Under 20k	Employed (Part Time)	Less than High School	Less than high school
69	20	Male	1	8	Cereal	Sunrise	NFP	Healthy	2	0.818	7.479	1	97.08	0	x	0	0	9.8	0		0	0	84.6	0	x	0	0	17.9	0	x	0	0	42.7	0	x	1	0	0	0	0	0	0	0	White (Not Hispanic)	<20k	Under 20k	Employed (Part Time)	Less than High School	Less than high school
71	39	Male	3	1	Cereal	Spyros	MTLF	Healthy	6	0.102	1.75	1	149.6	5	1.97	1.514	1	9.8	26	11.885	4.904	1	84.6	7	16.418	1	1.9	17.9	2	9.852	1	0.118	42.7	6.418	1.97	1	4	3	2	0	0	0	0	White (Not Hispanic)	Did not disclose	Did not disclose	Employed (Part Time)	High School	High School or More
71	39	Male	3	2	Cereal	Golden Harvest	NFP	Healthy	6	0.003	0.234	1	144.3	0	x	0	0	9.8	11	9.535	3.332	1	84.6	3	15.351	1	0.085	17.9	4	6.218	1	0.418	42.7	3.332	9.535	1	3	2	0	0	0	0	0	White (Not Hispanic)	Did not disclose	Did not disclose	Employed (Part Time)	High School	High School or More
71	39	Male	3	3	Crackers	Earls	NFP	Unhealthy	2	0.003	0.047	1	95.823	0	x	0	0	9.8	35	4.851	4.407	2	84.6	9	10.418	2	0.288	17.9	8	12.368	1	0.505	42.7	4.407	4.851	1	2	3	2	0	0	0	0	White (Not Hispanic)	Did not disclose	Did not disclose	Employed (Part Time)	High School	High School or More
71	39	Male	3	4	Crackers	Fish Eye	MTLF	Unhealthy	2	0.237	0.466	1	142.26	10	2.018	1.77	1	9.8	17	7.885	6.107	1	84.6	3	15.003	1	0.099	17.9	0	x	0	0	42.7	7.877	2.018	1	2	0	0	0	0	0	0	White (Not Hispanic)	Did not disclose	Did not disclose	Employed (Part Time)	High School	High School or More
71	39	Male	3	5	Crackers	Snappers	NFP	Healthy	7	0.001	0.548	1	96.285	0	x	0	0	9.8	18	5.635	3.991	1	84.6	17	10.517	1	0.886	17.9	0	x	0	0	42.7	3.991	5.635	1	2	0	0	0	0	0	0	White (Not Hispanic)	Did not disclose	Did not disclose	Employed (Part Time)	High School	High School or More
71	39	Male	3	6	Crackers	Marvel	MTLF	Healthy	1	0.003	0.568	1	124.945	7	1.451	1.388	1	9.8	19	7.936	1.882	1	84.6	4	10.451	1	0.598	17.9	8	6.702	1	0.118	42.7	3.27	1.451	1	3	2	3	4	3	0	0	White (Not Hispanic)	Did not disclose	Did not disclose	Employed (Part Time)	High School	High School or More
71	39	Male	3	7	Cereal	Sunrise	MTLF	Unhealthy	8	0.335	0.418	1	97.08	1	2.635	0.334	1	9.8	12	6.684	1.79	1	84.6	12	6.969	1	3.925	17.9	0	x	0	0	42.7	2.124	2.635	1	2	0	0	0	0	0	0	White (Not Hispanic)	Did not disclose	Did not disclose	Employed (Part Time)	High School	High School or More
71	39	Male	3	8	Cereal	Bran Blast	NFP	Unhealthy	3	0.918	0.035	1	108.116	0	x	0	0	9.8	21	5.252	4.267	1	84.6	6	14.818	1	0.716	17.9	0	x	0	0	42.7	4.267	5.252	1	2	0	0	0	0	0	0	White (Not Hispanic)	Did not disclose	Did not disclose	Employed (Part Time)	High School	High School or More
72	22	Female	2	1	Crackers	Fish Eye	NFP	Unhealthy	2	0.019	1.702	1	142.26	0	x	0	0	9.8	2	7.586	5.763	1	84.6	0	x	0	0	17.9	8	20.896	2	1.484	42.7	5.763	7.586	1	2	3	4	3	0	0	0	White (Not Hispanic)	<20k	Under 20k	Employed (Part Time)	Less than High School	Less than high school
72	22	Female	2	2	Crackers	Snappers	MTLF	Healthy	4	0	3.074	1	96.285	2	0.985	0.242	1	9.8	3	8.33	1.56	1	84.6	0	x	0	0	17.9	6	14.192	1	2.129	42.7	1.802	0.985	1	2	3	0	0	0	0	0	White (Not Hispanic)	<20k	Under 20k	Employed (Part Time)	Less than High School	Less than high school
72	22	Female	2	3	Cereal	Bran Blast	NFP	Healthy	7	3.123	2.494	2	108.116	0	x	0	0	9.8	4	7.433	2.593	1	84.6	0	x	0	0	17.9	0	x	0	0	42.7	2.593	7.433	1	2	1	0	0	0	0	0	White (Not Hispanic)	<20k	Under 20k	Employed (Part Time)	Less than High School	Less than high school
72	22	Female	2	4	Cereal	Golden Harvest	MTLF	Unhealthy	9	0.02	1.103	1	144.3	5	14.675	1.578	1	9.8	2	8.503	2.284	1	84.6	0	x	0	0	17.9	0	x	0	0	42.7	3.862	8.503	1	2	3	1	0	0	0	0	White (Not Hispanic)	<20k	Under 20k	Employed (Part Time)	Less than High School	Less than high school
72	22	Female	2	5	Crackers	Earls	MTLF	Unhealthy	5	0.018	3.551	1	95.823	5	13.567	2.165	1	9.8	2	9.639	2.026	1	84.6	0	x	0	0	17.9	0	x	0	0	42.7	4.191	9.639	1	2	1	0	0	0	0	0	White (Not Hispanic)	<20k	Under 20k	Employed (Part Time)	Less than High School	Less than high school
72	22	Female	2	6	Cereal	Spyros	NFP	Unhealthy	3	0	2.768	1	149.6	0	x	0	0	9.8	1	9.828	2.026	1	84.6	0	x	0	0	17.9	0	x	0	0	42.7	2.026	9.828	1	4	1	2	3	0	0	0	White (Not Hispanic)	<20k	Under 20k	Employed (Part Time)	Less than High School	Less than high school
72	22	Female	2	7	Cereal	Sunrise	MTLF	Healthy	12	0.019	3.126	2	97.08	2	22.985	0.477	1	9.8	1	9.414	2.44	1	84.6	0	x	0	0	17.9	1	14.898	1	0.707	42.7	2.917	9.414	1	2	3	4	1	0	0	0	White (Not Hispanic)	<20k	Under 20k	Employed (Part Time)	Less than High School	Less than high school
72	22	Female	2	8	Crackers	Marvel	NFP	Healthy	15	0.019	6.379	2	124.945	0	x	0	0	9.8	2	9.123	1.392	1	84.6	0	x	0	0	17.9	0	x	0	0	42.7	1.392	9.123	1	2	0	0	0	0	0	0	White (Not Hispanic)	<20k	Under 20k	Employed (Part Time)	Less than High School	Less than high school
73	31	Female	1	1	Cereal	Sunrise	NFP	Healthy	1	0.016	1.162	1	97.08	0	x	0	0	9.8	4	12.67	7.863	1	84.6	0	x	0	0	17.9	0	x	0	0	42.7	7.863	12.67	1	2	0	0	0	0	0	0	White (Not Hispanic)	<20k	Under 20k	Unemployed	Less than High School	Less than high school
73	31	Female	1	2	Crackers	Fish Eye	MTLF	Healthy	5	0.019	1.347	1	142.26	6	3.86	0.786	1	9.8	9	14.034	4.513	1	84.6	2	22.708	1	0.592	17.9	0	x	0	0	42.7	5.299	3.86	1	2	0	0	0	0	0	0	White (Not Hispanic)	<20k	Under 20k	Unemployed	Less than High School	Less than high school
73	31	Female	1	3	Crackers	Earls	NFP	Healthy	1	1.17	0.172	1	95.823	0	x	0	0	9.8	3	9.708	2.902	1	84.6	3	13.929	1	2.61	17.9	0	x	0	0	42.7	2.902	9.708	1	2	0	0	0	0	0	0	White (Not Hispanic)	<20k	Under 20k	Unemployed	Less than High School	Less than high school
73	31	Female	1	4	Crackers	Snappers	MTLF	Unhealthy	3	0.018	1.887	1	96.285	6	2.26	2.052	1	9.8	4	10.191	4.923	1	84.6	4	16.087	1	3.388	17.9	0	x	0	0	42.7	6.975	2.26	1	2	0	0	0	0	0	0	White (Not Hispanic)	<20k	Under 20k	Unemployed	Less than High School	Less than high school
73	31	Female	1	5	Cereal	Spyros	MTLF	Unhealthy	1	7.482	0.31	1	149.6	4	1.915	4.141	1	9.8	4	10.536	5.861	1	84.6	2	16.949	1	6.781	17.9	0	x	0	0	42.7	10.002	1.915	1	2	0	0	0	0	0	0	White (Not Hispanic)	<20k	Under 20k	Unemployed	Less than High School	Less than high school
73	31	Female	1	6	Cereal	Golden Harvest	NFP	Unhealthy	6	0.02	2.368	1	144.3	0	x	0	0	9.8	8	11.468	4.648	1	84.6	1	17.33	1	1.29	17.9	0	x	0	0	42.7	4.648	11.468	1	2	0	0	0	0	0	0	White (Not Hispanic)	<20k	Under 20k	Unemployed	Less than High School	Less than high school
73	31	Female	1	7	Crackers	Marvel	NFP	Unhealthy	4	0.019	0.293	1	124.945	0	x	0	0	9.8	4	6.275	6.274	1	84.6	0	x	0	0	17.9	0	x	0	0	42.7	6.274	6.275	1	2	0	0	0	0	0	0	White (Not Hispanic)	<20k	Under 20k	Unemployed	Less than High School	Less than high school
73	31	Female	1	8	Cereal	Bran Blast	MTLF	Healthy	0	x	0	0	108.116	10	4.792	2.299	1	9.8	2	10.847	4.971	1	84.6	4	15.502	1	1.918	17.9	0	x	0	0	42.7	7.27	4.792	1	2	0	0	0	0	0	0	White (Not Hispanic)	<20k	Under 20k	Unemployed	Less than High School	Less than high school
[truncated: 12 more columns]

## Sheet: References
General Code				Experiment Specific Code
Gender				Package (Each Subject saw 8 packages)
Male				Numbered 1 to 8 in the order that they were presented
Female
				Product (Each subject would see 4 cereal packages and 4 cracker packages)
Ethnicity
				Cereal
American Indian or Alaska Native				Crackers
White (Not Hispanic)
Black or Afro American				Brand (There were 4 brands of cereals and 4 brands of crackers, 1-4 below are cereals, 5-8 are crackers
Asian
Hispanic				Spyros
Did not Answer				Sunrise
				Golden Harvest
Income				Bran Blast
				Fish Eye
Under 20k a year				Snappers
Over 20k a year				Marvel
Did not Answer/No Income				Earl's
				Label (Each Product had two packages that had the FOP and two that did not)
				MTLF (Multiple Traffic Light with Face Icons)
Employ				Control (Only NFP)
Unemployed				Health Level (Within each label treatment there was one healthy and one unhealthy case)
Disabled/Unable to Work
Home maker				Healthy
Employed (Part-Time)				UnHealthy
Employed (Full-Time)
Retired				Hits, Time to first fixation (TTFF), Face views, Total Time and Area in sq. cm for five regions of interest or 'Zones' are given. In addition to these, Total time on nutrition information & Time to first fixation on nutrition information are also given for the package as a whole
Student
Did not Answer				The five zones are Brand Name, FOP, NFP, Ingredients and Back. Time is in seconds, 'x' indicates that there were no fixations on zone
Educ				Which faces of the package were examined and in which order are then given
				These colums are named Face1, Face2, Face3 upto Face8
Less than High School				No Subject examined more than 8 Faces in the 20 seconds they were given to examine a package
High School or More				The numbers used in these colums are explained below
Did not answer
				Principal Display Panel (Front)	1
				Right of the Principal Display Panel (NFP)	2
				Back of the Package	3
				Left of the Principal Display Panel (NFP)	4
Color Blindness (CB)				Top of the Package	5
				Bottom of the Package	6
At Risk	1			No Face (Examination of package ended previously)	0
Not at Risk	0
Visual Acuity (VA)
20/20	1
20/30	2
20/40	3
20/50	4
20/60	5
20/80	6
20/100	7
20/150	8
20/200	9
Pshopper (Are you the Primary Shopper?)
Yes	1
No	0
Hsize (Number of People in House)
0,1,2, and so on
Children (Number of Children)
0,1,2,3, and so on
MWeight (lb), Mheight (cm), MBMI
Measured Weight and Height and BMI calculated from
these measured values. When this is n/a it means subject
did not consent to being weighed or measured
SRWeight (lb), SRHeight (cm), MBMI
Self Reported Weight and Height and BMI calculated from
these self reported values. When this is n/a it means subject
did not self-report height or weight
BMI Category
Underweight (>18.5)
Normal (18.5-25.0)
Overweight (25.0-30.0)
Obese (<30.0)
Data not available
